# Supplementary material for: Identification of genetic and environmental factors influencing aerial root traits that support biological nitrogen fixation in sorghum
Source: G3 (Bethesda). 2023 Dec 14;14(3):jkad285. doi: 10.1093/g3journal/jkad285 (PMC10917507; doi:10.1093/g3journal/jkad285)
Supplement: jkad285_Supplementary_Data [file jkad285_supplementary_data.zip]

Archive with 3 entries (3 files):
- Supplemental_Table_Legends_G3-2023-404694.pdf
- Supplemental_Tables_G3-2023-404694.xlsx
- Supplemental_Figures_G3-2023-404694.pdf
