# Supplementary material for: Identification of genetic and environmental factors influencing aerial root traits that support biological nitrogen fixation in sorghum
Source: G3 (Bethesda). 2023 Dec 14;14(3):jkad285. doi: 10.1093/g3journal/jkad285 (PMC10917507; doi:10.1093/g3journal/jkad285)
Supplement: jkad285_Supplementary_Data [file jkad285_supplementary_data.zip › Supplemental_Tables_G3-2023-404694.xlsx]

## Sheet: 1_Phenotypic_Data
Genotype	Minicore or SAP	Location (1)	Fertilizer Treatment	Replicate	Number of nodes with AR Plant 1 (2)	Number of nodes with AR Plant 2	Number of nodes with AR Plant 3	Average Number of Nodes with AR	Number of AR on upper node Plant 1	Number of AR on upper node Plant 2	Number of AR on upper node Plant 3	Average Number of AR on upper node	AR length Plant 1 (mm)	AR length Plant 2 (mm)	AR length Plant 3 (mm)	Average AR length (mm)	AR Diameter 1 θ Plant 1 (mm) (3)	AR Diameter 2 ɸ Plant 1 (mm) (3)	AR Diameter 1 θ Plant 2 (mm)	AR Diameter 2 ɸ Plant 2 (mm)	AR Diameter 1 θ Plant 3 (mm)	AR Diameter 2 ɸ Plant 3 (mm)	Average AR Diameter (mm)	AR Volume Plant 1 (mm3) (4)	AR Volume Plant 2 (mm3)	AR Volume Plant 3 (mm3)	Average AR Volume (mm3)	Stalk Diameter 1 θ Plant 1 (mm) (3,5)	Stalk Diameter 2 ɸ Plant 1 (mm) (3,5)	Stalk Diameter 1 θ Plant 2 (mm)	Stalk Diameter 2 ɸ Plant 2 (mm)	Stalk Diameter 1 θ Plant 3 (mm)	Stalk Diameter 2 ɸ Plant 3 (mm)	Average Stalk Diameter (mm) (5)	Mucilage Production (Yes=1/No=0) (6)
IS1004	Minicore	FL	Low	1	-	-	-	-	-	-	-	-	-	-	-	-	-	-	-	-	-	-	-	-	-	-	-	-	-	-	-	-	-	-	-
IS1004	Minicore	WI	Low	1	0	0	0	0	0	0	0	0	0	0	0	0	0	0	0	0	0	0	0	0	0	0	0	0	0	0	0	0	0	0	-
IS1004	Minicore	FL	Low	2	0	0	0	0	0	0	0	0	0	0	0	0	0	0	0	0	0	0	0	0	0	0	0	0	0	0	0	0	0	0	-
IS1004	Minicore	WI	Low	2	0	0	0	0	0	0	0	0	0	0	0	0	0	0	0	0	0	0	0	0	0	0	0	0	0	0	0	0	0	0	-
IS1004	Minicore	FL	Standard	1	-	-	-	-	-	-	-	-	-	-	-	-	-	-	-	-	-	-	-	-	-	-	-	-	-	-	-	-	-	-	-
IS1004	Minicore	WI	Standard	1	0	0	0	0	0	0	0	0	0	0	0	0	0	0	0	0	0	0	0	0	0	0	0	0	0	0	0	0	0	0	-
IS1004	Minicore	FL	Standard	2	0	0	0	0	0	0	0	0	0	0	0	0	0	0	0	0	0	0	0	0	0	0	0	0	0	0	0	0	0	0	-
IS1004	Minicore	WI	Standard	2	0	0	0	0	0	0	0	0	0	0	0	0	0	0	0	0	0	0	0	0	0	0	0	0	0	0	0	0	0	0	-
IS10969	Minicore	FL	Low	1	0	0	0	0	0	0	0	0	0	0	0	0	0	0	0	0	0	0	0	0	0	0	0	0	0	0	0	0	0	0	-
IS10969	Minicore	WI	Low	1	0	0	0	0	0	0	0	0	0	0	0	0	0	0	0	0	0	0	0	0	0	0	0	0	0	0	0	0	0	0	-
IS10969	Minicore	FL	Low	2	3	4	4	3.66667	30	14	13	19	57.79	61.23	55.17	58.0633	3.94	3.74	2.75	3.17	3.64	3.43	3.445	669.488	421.344	541.466	544.1	14.21	14.26	14.11	14.7	16.85	16.83	15.16	0
IS10969	Minicore	WI	Low	2	0	0	0	0	0	0	0	0	0	0	0	0	0	0	0	0	0	0	0	0	0	0	0	0	0	0	0	0	0	0	-
IS10969	Minicore	FL	Standard	1	3	3	4	3.33333	12	12	6	10	55.09	41.03	63.6	53.24	4.33	4.85	3.42	4.47	3.55	4	4.10333	911.565	501.516	711.837	708.306	14.86	14.72	11.67	11.82	15.36	15.35	13.9633	1
IS10969	Minicore	WI	Standard	1	0	0	0	0	0	0	0	0	0	0	0	0	0	0	0	0	0	0	0	0	0	0	0	0	0	0	0	0	0	0	-
IS10969	Minicore	FL	Standard	2	5	6	5	5.33333	13	10	10	11	65.63	90.53	40.78	65.6467	2.77	3.07	2.82	3.02	3.19	3.53	3.06667	439.499	606.244	361.589	469.111	15.85	16.65	16.8	16.66	15.32	14.33	15.935	0
IS10969	Minicore	WI	Standard	2	0	0	0	0	0	0	0	0	0	0	0	0	0	0	0	0	0	0	0	0	0	0	0	0	0	0	0	0	0	0	-
IS11026	Minicore	FL	Low	1	0	0	0	0	0	0	0	0	0	0	0	0	0	0	0	0	0	0	0	0	0	0	0	0	0	0	0	0	0	0	-
IS11026	Minicore	WI	Low	1	0	0	0	0	0	0	0	0	0	0	0	0	0	0	0	0	0	0	0	0	0	0	0	0	0	0	0	0	0	0	-
IS11026	Minicore	FL	Low	2	0	0	0	0	0	0	0	0	0	0	0	0	0	0	0	0	0	0	0	0	0	0	0	0	0	0	0	0	0	0	-
IS11026	Minicore	WI	Low	2	0	0	0	0	0	0	0	0	0	0	0	0	0	0	0	0	0	0	0	0	0	0	0	0	0	0	0	0	0	0	-
IS11026	Minicore	FL	Standard	1	-	-	-	-	-	-	-	-	-	-	-	-	-	-	-	-	-	-	-	-	-	-	-	-	-	-	-	-	-	-	-
IS11026	Minicore	WI	Standard	1	0	0	0	0	0	0	0	0	0	0	0	0	0	0	0	0	0	0	0	0	0	0	0	0	0	0	0	0	0	0	-
IS11026	Minicore	FL	Standard	2	0	0	0	0	0	0	0	0	0	0	0	0	0	0	0	0	0	0	0	0	0	0	0	0	0	0	0	0	0	0	-
IS11026	Minicore	WI	Standard	2	0	0	0	0	0	0	0	0	0	0	0	0	0	0	0	0	0	0	0	0	0	0	0	0	0	0	0	0	0	0	-
IS11473	Minicore	FL	Low	1	-	-	-	-	-	-	-	-	-	-	-	-	-	-	-	-	-	-	-	-	-	-	-	-	-	-	-	-	-	-	-
IS11473	Minicore	WI	Low	1	0	0	0	0	0	0	0	0	0	0	0	0	0	0	0	0	0	0	0	0	0	0	0	0	0	0	0	0	0	0	-
IS11473	Minicore	FL	Low	2	0	0	0	0	0	0	0	0	0	0	0	0	0	0	0	0	0	0	0	0	0	0	0	0	0	0	0	0	0	0	-
IS11473	Minicore	WI	Low	2	0	0	0	0	0	0	0	0	0	0	0	0	0	0	0	0	0	0	0	0	0	0	0	0	0	0	0	0	0	0	-
IS11473	Minicore	WI	Standard	1	1	3	2	2	15	2	11	9.33333	50	10	40	33.3333	4.24	4.65	3.91	4.07	4.58	5.23	4.44667	775.895	125.036	755.836	552.256	19.13	18.93	19.76	20.33	20.69	21.1	19.99	1
IS11473	Minicore	FL	Standard	1	-	-	-	-	-	-	-	-	-	-	-	-	-	-	-	-	-	-	-	-	-	-	-	-	-	-	-	-	-	-	-
IS11473	Minicore	FL	Standard	2	0	0	0	0	0	0	0	0	0	0	0	0	0	0	0	0	0	0	0	0	0	0	0	0	0	0	0	0	0	0	-
IS11473	Minicore	WI	Standard	2	0	0	0	0	0	0	0	0	0	0	0	0	0	0	0	0	0	0	0	0	0	0	0	0	0	0	0	0	0	0	-
IS11619	Minicore	FL	Low	1	0	0	0	0	0	0	0	0	0	0	0	0	0	0	0	0	0	0	0	0	0	0	0	0	0	0	0	0	0	0	-
IS11619	Minicore	WI	Low	1	0	0	0	0	0	0	0	0	0	0	0	0	0	0	0	0	0	0	0	0	0	0	0	0	0	0	0	0	0	0	-
IS11619	Minicore	FL	Low	2	0	0	0	0	0	0	0	0	0	0	0	0	0	0	0	0	0	0	0	0	0	0	0	0	0	0	0	0	0	0	-
IS11619	Minicore	WI	Low	2	0	0	0	0	0	0	0	0	0	0	0	0	0	0	0	0	0	0	0	0	0	0	0	0	0	0	0	0	0	0	-
IS11619	Minicore	FL	Standard	1	-	-	-	-	-	-	-	-	-	-	-	-	-	-	-	-	-	-	-	-	-	-	-	-	-	-	-	-	-	-	-
IS11619	Minicore	WI	Standard	1	0	0	0	0	0	0	0	0	0	0	0	0	0	0	0	0	0	0	0	0	0	0	0	0	0	0	0	0	0	0	-
IS11619	Minicore	FL	Standard	2	0	0	0	0	0	0	0	0	0	0	0	0	0	0	0	0	0	0	0	0	0	0	0	0	0	0	0	0	0	0	-
IS11619	Minicore	WI	Standard	2	0	0	0	0	0	0	0	0	0	0	0	0	0	0	0	0	0	0	0	0	0	0	0	0	0	0	0	0	0	0	-
IS11919	Minicore	FL	Low	1	-	-	-	-	-	-	-	-	-	-	-	-	-	-	-	-	-	-	-	-	-	-	-	-	-	-	-	-	-	-	-
IS11919	Minicore	WI	Low	1	0	0	0	0	0	0	0	0	0	0	0	0	0	0	0	0	0	0	0	0	0	0	0	0	0	0	0	0	0	0	-
IS11919	Minicore	FL	Low	2	0	0	0	0	0	0	0	0	0	0	0	0	0	0	0	0	0	0	0	0	0	0	0	0	0	0	0	0	0	0	-
IS11919	Minicore	WI	Low	2	0	0	0	0	0	0	0	0	0	0	0	0	0	0	0	0	0	0	0	0	0	0	0	0	0	0	0	0	0	0	-
IS11919	Minicore	FL	Standard	1	-	-	-	-	-	-	-	-	-	-	-	-	-	-	-	-	-	-	-	-	-	-	-	-	-	-	-	-	-	-	-
IS11919	Minicore	WI	Standard	1	0	0	0	0	0	0	0	0	0	0	0	0	0	0	0	0	0	0	0	0	0	0	0	0	0	0	0	0	0	0	-
IS11919	Minicore	FL	Standard	2	0	0	0	0	0	0	0	0	0	0	0	0	0	0	0	0	0	0	0	0	0	0	0	0	0	0	0	0	0	0	-
IS11919	Minicore	WI	Standard	2	0	0	0	0	0	0	0	0	0	0	0	0	0	0	0	0	0	0	0	0	0	0	0	0	0	0	0	0	0	0	-
IS1219	Minicore	WI	Low	1	0	0	0	0	0	0	0	0	0	0	0	0	0	0	0	0	0	0	0	0	0	0	0	0	0	0	0	0	0	0	-
IS1219	Minicore	FL	Low	1	0	0	0	0	0	0	0	0	0	0	0	0	0	0	0	0	0	0	0	0	0	0	0	0	0	0	0	0	0	0	-
IS1219	Minicore	WI	Low	2	0	0	0	0	0	0	0	0	0	0	0	0	0	0	0	0	0	0	0	0	0	0	0	0	0	0	0	0	0	0	-
IS1219	Minicore	FL	Low	2	0	0	0	0	0	0	0	0	0	0	0	0	0	0	0	0	0	0	0	0	0	0	0	0	0	0	0	0	0	0	-
IS1219	Minicore	WI	Standard	1	3	3	3	3	18	14	22	18	180	90	100	123.333	3.85	4.18	3.14	4.18	3.21	3.4	3.66	2278.94	946.878	857.892	1361.24	13.99	14.25	10.66	10.28	11.96	12.62	12.2933	1
IS1219	Minicore	FL	Standard	1	0	0	0	0	0	0	0	0	0	0	0	0	0	0	0	0	0	0	0	0	0	0	0	0	0	0	0	0	0	0	-
IS1219	Minicore	WI	Standard	2	0	0	0	0	0	0	0	0	0	0	0	0	0	0	0	0	0	0	0	0	0	0	0	0	0	0	0	0	0	0	-
IS1219	Minicore	FL	Standard	2	0	0	0	0	0	0	0	0	0	0	0	0	0	0	0	0	0	0	0	0	0	0	0	0	0	0	0	0	0	0	-
IS12697	Minicore	FL	Low	1	0	0	0	0	0	0	0	0	0	0	0	0	0	0	0	0	0	0	0	0	0	0	0	0	0	0	0	0	0	0	-
IS12697	Minicore	WI	Low	1	0	0	0	0	0	0	0	0	0	0	0	0	0	0	0	0	0	0	0	0	0	0	0	0	0	0	0	0	0	0	-
IS12697	Minicore	FL	Low	2	0	0	0	0	0	0	0	0	0	0	0	0	0	0	0	0	0	0	0	0	0	0	0	0	0	0	0	0	0	0	-
IS12697	Minicore	WI	Low	2	0	0	0	0	0	0	0	0	0	0	0	0	0	0	0	0	0	0	0	0	0	0	0	0	0	0	0	0	0	0	-
IS12697	Minicore	FL	Standard	1	3	2	2	2.33333	8	8	8	8	94.36	49.39	14.67	52.8067	3.59	3.85	2.8	2.78	4.2	2.73	3.325	1025.57	301.951	138.333	488.617	10.68	10.79	11.76	10.83	11.93	10.06	11.0083	1
IS12697	Minicore	WI	Standard	1	0	0	0	0	0	0	0	0	0	0	0	0	0	0	0	0	0	0	0	0	0	0	0	0	0	0	0	0	0	0	-
IS12697	Minicore	FL	Standard	2	0	0	0	0	0	0	0	0	0	0	0	0	0	0	0	0	0	0	0	0	0	0	0	0	0	0	0	0	0	0	-
IS12697	Minicore	WI	Standard	2	0	0	0	0	0	0	0	0	0	0	0	0	0	0	0	0	0	0	0	0	0	0	0	0	0	0	0	0	0	0	-
IS12804	Minicore	WI	Low	1	1	3	1	1.66667	11	10	4	8.33333	37	67	26	43.3333	3.86	4.15	2.72	2.87	3.01	1.67	3.04667	466.118	411.082	111.814	329.671	12.01	13.36	13.34	13.18	13.18	13.86	13.155	1
IS12804	Minicore	FL	Low	1	0	0	0	0	0	0	0	0	0	0	0	0	0	0	0	0	0	0	0	0	0	0	0	0	0	0	0	0	0	0	-
IS12804	Minicore	WI	Low	2	2	3	3	2.66667	18	8	7	11	93	41	87	73.6667	3.93	4	5.31	3.95	4.13	4.8	4.35333	1148.31	690.296	1362.23	1066.95	17.96	17.91	19.23	19.28	16.92	17.67	18.1617	0
IS12804	Minicore	FL	Low	2	2	2	2	2	6	6	7	6.33333	38.79	33.66	47.16	39.87	2.96	2.8	1.42	1.53	1.96	1.78	2.075	252.694	57.5159	129.523	146.577	7.15	6.89	8.26	8.27	7.43	7.92	7.65333	0
IS12804	Minicore	WI	Standard	1	2	2	3	2.33333	20	21	19	20	95	75	95	88.3333	3.91	4.16	3.53	3.42	4.01	3.81	3.80667	1214.79	711.312	1140.69	1022.26	16.6	16.64	15.07	16.32	14.98	14.81	15.7367	1
IS12804	Minicore	FL	Standard	1	2	3	4	3	5	4	11	6.66667	108.5	60.37	90.01	86.2933	2.28	2.26	1.64	1.46	2.27	2.4	2.05167	439.108	113.913	385.438	312.819	9.5	9.32	7.32	7.5	13.2	12.9	9.95667	0
IS12804	Minicore	WI	Standard	2	3	3	3	3	14	26	29	23	65	175	155	131.667	6.7	4.02	3.76	4.54	3.54	4.57	4.52167	1467.14	2367.14	2001.72	1945.33	17.79	17.54	17.34	17.15	17.13	16.96	17.3183	1
IS12804	Minicore	FL	Standard	2	0	0	0	0	0	0	0	0	0	0	0	0	0	0	0	0	0	0	0	0	0	0	0	0	0	0	0	0	0	0	-
IS12937	Minicore	FL	Low	1	0	0	0	0	0	0	0	0	0	0	0	0	0	0	0	0	0	0	0	0	0	0	0	0	0	0	0	0	0	0	-
IS12937	Minicore	WI	Low	1	0	0	0	0	0	0	0	0	0	0	0	0	0	0	0	0	0	0	0	0	0	0	0	0	0	0	0	0	0	0	-
IS12937	Minicore	FL	Low	2	0	0	0	0	0	0	0	0	0	0	0	0	0	0	0	0	0	0	0	0	0	0	0	0	0	0	0	0	0	0	-
IS12937	Minicore	WI	Low	2	0	0	0	0	0	0	0	0	0	0	0	0	0	0	0	0	0	0	0	0	0	0	0	0	0	0	0	0	0	0	-
IS12937	Minicore	FL	Standard	1	4	3	4	3.66667	13	16	15	14.6667	79.16	111.5	104.46	98.3733	3.58	3.69	4.07	3.83	3.08	2.92	3.52833	821.493	1366.34	738.384	975.405	13.74	14.26	14.56	14.39	12.98	12.18	13.685	0
IS12937	Minicore	WI	Standard	1	0	0	0	0	0	0	0	0	0	0	0	0	0	0	0	0	0	0	0	0	0	0	0	0	0	0	0	0	0	0	-
IS12937	Minicore	FL	Standard	2	0	0	0	0	0	0	0	0	0	0	0	0	0	0	0	0	0	0	0	0	0	0	0	0	0	0	0	0	0	0	-
IS12937	Minicore	WI	Standard	2	0	0	0	0	0	0	0	0	0	0	0	0	0	0	0	0	0	0	0	0	0	0	0	0	0	0	0	0	0	0	-
IS13294	Minicore	FL	Low	1	-	-	-	-	-	-	-	-	-	-	-	-	-	-	-	-	-	-	-	-	-	-	-	-	-	-	-	-	-	-	-
IS13294	Minicore	WI	Low	1	0	0	0	0	0	0	0	0	0	0	0	0	0	0	0	0	0	0	0	0	0	0	0	0	0	0	0	0	0	0	-
IS13294	Minicore	FL	Low	2	0	0	0	0	0	0	0	0	0	0	0	0	0	0	0	0	0	0	0	0	0	0	0	0	0	0	0	0	0	0	-
IS13294	Minicore	WI	Low	2	0	0	0	0	0	0	0	0	0	0	0	0	0	0	0	0	0	0	0	0	0	0	0	0	0	0	0	0	0	0	-
IS13294	Minicore	FL	Standard	1	-	-	-	-	-	-	-	-	-	-	-	-	-	-	-	-	-	-	-	-	-	-	-	-	-	-	-	-	-	-	-
IS13294	Minicore	WI	Standard	1	0	0	0	0	0	0	0	0	0	0	0	0	0	0	0	0	0	0	0	0	0	0	0	0	0	0	0	0	0	0	-
IS13294	Minicore	FL	Standard	2	0	0	0	0	0	0	0	0	0	0	0	0	0	0	0	0	0	0	0	0	0	0	0	0	0	0	0	0	0	0	-
IS13294	Minicore	WI	Standard	2	0	0	0	0	0	0	0	0	0	0	0	0	0	0	0	0	0	0	0	0	0	0	0	0	0	0	0	0	0	0	-
IS13549	Minicore	FL	Low	1	0	0	0	0	0	0	0	0	0	0	0	0	0	0	0	0	0	0	0	0	0	0	0	0	0	0	0	0	0	0	-
IS13549	Minicore	WI	Low	1	0	0	0	0	0	0	0	0	0	0	0	0	0	0	0	0	0	0	0	0	0	0	0	0	0	0	0	0	0	0	-
IS13549	Minicore	FL	Low	2	0	0	0	0	0	0	0	0	0	0	0	0	0	0	0	0	0	0	0	0	0	0	0	0	0	0	0	0	0	0	-
IS13549	Minicore	WI	Low	2	0	0	0	0	0	0	0	0	0	0	0	0	0	0	0	0	0	0	0	0	0	0	0	0	0	0	0	0	0	0	-
IS13549	Minicore	FL	Standard	1	-	-	-	-	-	-	-	-	-	-	-	-	-	-	-	-	-	-	-	-	-	-	-	-	-	-	-	-	-	-	-
IS13549	Minicore	WI	Standard	1	0	0	0	0	0	0	0	0	0	0	0	0	0	0	0	0	0	0	0	0	0	0	0	0	0	0	0	0	0	0	-
IS13549	Minicore	FL	Standard	2	0	0	0	0	0	0	0	0	0	0	0	0	0	0	0	0	0	0	0	0	0	0	0	0	0	0	0	0	0	0	-
IS13549	Minicore	WI	Standard	2	0	0	0	0	0	0	0	0	0	0	0	0	0	0	0	0	0	0	0	0	0	0	0	0	0	0	0	0	0	0	-
IS14090	Minicore	FL	Low	1	0	0	0	0	0	0	0	0	0	0	0	0	0	0	0	0	0	0	0	0	0	0	0	0	0	0	0	0	0	0	-
IS14090	Minicore	WI	Low	1	0	0	0	0	0	0	0	0	0	0	0	0	0	0	0	0	0	0	0	0	0	0	0	0	0	0	0	0	0	0	-
IS14090	Minicore	FL	Low	2	0	0	0	0	0	0	0	0	0	0	0	0	0	0	0	0	0	0	0	0	0	0	0	0	0	0	0	0	0	0	-
IS14090	Minicore	WI	Low	2	0	0	0	0	0	0	0	0	0	0	0	0	0	0	0	0	0	0	0	0	0	0	0	0	0	0	0	0	0	0	-
IS14090	Minicore	FL	Standard	1	0	0	0	0	0	0	0	0	0	0	0	0	0	0	0	0	0	0	0	0	0	0	0	0	0	0	0	0	0	0	-
IS14090	Minicore	WI	Standard	1	0	0	0	0	0	0	0	0	0	0	0	0	0	0	0	0	0	0	0	0	0	0	0	0	0	0	0	0	0	0	-
IS14090	Minicore	FL	Standard	2	-	-	-	-	-	-	-	-	-	-	-	-	-	-	-	-	-	-	-	-	-	-	-	-	-	-	-	-	-	-	-
IS14090	Minicore	WI	Standard	2	0	0	0	0	0	0	0	0	0	0	0	0	0	0	0	0	0	0	0	0	0	0	0	0	0	0	0	0	0	0	-
IS14861	Minicore	FL	Low	1	3	8	-	5.5	9	15	-	12	101.93	48.13	-	75.03	5.1	4.51	4.06	5.47	-	-	4.785	1848.32	858.284	-	1353.3	14.58	14.43	20.04	21.28	-	-	17.5825	1
IS14861	Minicore	WI	Low	1	0	0	0	0	0	0	0	0	0	0	0	0	0	0	0	0	0	0	0	0	0	0	0	0	0	0	0	0	0	0	-
IS14861	Minicore	FL	Low	2	-	-	-	-	-	-	-	-	-	-	-	-	-	-	-	-	-	-	-	-	-	-	-	-	-	-	-	-	-	-	-
IS14861	Minicore	WI	Low	2	0	0	0	0	0	0	0	0	0	0	0	0	0	0	0	0	0	0	0	0	0	0	0	0	0	0	0	0	0	0	0
IS14861	Minicore	WI	Standard	1	2	2	2	2	6	19	3	9.33333	50	35	20	35	6.33	6.9	4.03	4.73	5.92	6.47	5.73	1718.38	527.358	602.84	949.526	19.16	18.67	22.71	21.65	17.66	16.74	19.4317	1
IS14861	Minicore	FL	Standard	1	3	2	2	2.33333	12	6	6	8	56.22	101.25	70.91	76.1267	4.58	4.48	3.24	3.69	3.48	3.52	3.83167	906.101	954.753	682.234	847.696	18.85	20.77	14.17	14.22	14.81	14.78	16.2667	1
IS14861	Minicore	WI	Standard	2	2	3	3	2.66667	12	9	5	8.66667	50	35	50	45	6.12	6.61	5.83	7.29	5.45	6.54	6.30667	1590.95	1182.95	1411.36	1395.09	23.67	24.9	22.3	22.39	18.51	19.7	21.9117	1
IS14861	Minicore	FL	Standard	2	5	6	4	5	12	10	9	10.3333	69.17	53.54	84.22	68.9767	4.54	4.2	4.45	4.61	4.7	4.2	4.45	1037.46	862.908	1309.86	1070.07	18.08	14.6	17.26	19.15	12.81	14.27	16.0283	1
IS15170	Minicore	FL	Low	1	0	0	0	0	0	0	0	0	0	0	0	0	0	0	0	0	0	0	0	0	0	0	0	0	0	0	0	0	0	0	-
IS15170	Minicore	WI	Low	1	0	0	0	0	0	0	0	0	0	0	0	0	0	0	0	0	0	0	0	0	0	0	0	0	0	0	0	0	0	0	-
IS15170	Minicore	FL	Low	2	0	0	0	0	0	0	0	0	0	0	0	0	0	0	0	0	0	0	0	0	0	0	0	0	0	0	0	0	0	0	-
IS15170	Minicore	WI	Low	2	0	0	0	0	0	0	0	0	0	0	0	0	0	0	0	0	0	0	0	0	0	0	0	0	0	0	0	0	0	0	-
IS15170	Minicore	FL	Standard	1	4	7	6	5.66667	11	20	16	15.6667	50.54	61.7	58.25	56.83	4.44	4.14	3.23	3.24	3.47	3.62	3.69	2922.13	507.135	574.934	1334.73	17.71	16.81	21.29	21.75	19.97	19.5	19.505	0
IS15170	Minicore	WI	Standard	1	0	0	0	0	0	0	0	0	0	0	0	0	0	0	0	0	0	0	0	0	0	0	0	0	0	0	0	0	0	0	0
IS15170	Minicore	FL	Standard	2	8	6	7	7	11	6	8	8.33333	40.28	68.37	64.27	57.64	3.78	3.93	3.64	3.19	3.52	3.7	3.62667	470.141	626.234	657.828	584.734	19.24	19.39	20.16	22.29	20.7	21.6	20.5633	-
IS15170	Minicore	WI	Standard	2	0	0	0	0	0	0	0	0	0	0	0	0	0	0	0	0	0	0	0	0	0	0	0	0	0	0	0	0	0	0	-
IS15466	Minicore	WI	Low	1	4	2	2	2.66667	1	5	2	2.66667	45	35	45	41.6667	4.31	4.51	4.01	4.68	4.07	4.53	4.35167	687.352	518.964	653.49	619.935	21.86	20.97	18.41	18.61	21.53	22.4	20.63	1
IS15466	Minicore	FL	Low	1	0	0	0	0	0	0	0	0	0	0	0	0	0	0	0	0	0	0	0	0	0	0	0	0	0	0	0	0	0	0	-
IS15466	Minicore	WI	Low	2	0	0	0	0	0	0	0	0	0	0	0	0	0	0	0	0	0	0	0	0	0	0	0	0	0	0	0	0	0	0	-
IS15466	Minicore	FL	Low	2	0	0	0	0	0	0	0	0	0	0	0	0	0	0	0	0	0	0	0	0	0	0	0	0	0	0	0	0	0	0	-
IS15466	Minicore	FL	Standard	1	-	-	-	-	-	-	-	-	-	-	-	-	-	-	-	-	-	-	-	-	-	-	-	-	-	-	-	-	-	-	-
IS15466	Minicore	WI	Standard	1	0	0	0	0	0	0	0	0	0	0	0	0	0	0	0	0	0	0	0	0	0	0	0	0	0	0	0	0	0	0	-
IS15466	Minicore	FL	Standard	2	0	0	0	0	0	0	0	0	0	0	0	0	0	0	0	0	0	0	0	0	0	0	0	0	0	0	0	0	0	0	-
IS15466	Minicore	WI	Standard	2	0	0	0	0	0	0	0	0	0	0	0	0	0	0	0	0	0	0	0	0	0	0	0	0	0	0	0	0	0	0	-
IS15478	Minicore	FL	Low	1	0	0	0	0	0	0	0	0	0	0	0	0	0	0	0	0	0	0	0	0	0	0	0	0	0	0	0	0	0	0	-
IS15478	Minicore	WI	Low	1	0	0	0	0	0	0	0	0	0	0	0	0	0	0	0	0	0	0	0	0	0	0	0	0	0	0	0	0	0	0	-
IS15478	Minicore	FL	Low	2	0	0	0	0	0	0	0	0	0	0	0	0	0	0	0	0	0	0	0	0	0	0	0	0	0	0	0	0	0	0	-
IS15478	Minicore	WI	Low	2	0	0	0	0	0	0	0	0	0	0	0	0	0	0	0	0	0	0	0	0	0	0	0	0	0	0	0	0	0	0	-
IS15478	Minicore	FL	Standard	1	-	-	-	-	-	-	-	-	-	-	-	-	-	-	-	-	-	-	-	-	-	-	-	-	-	-	-	-	-	-	-
IS15478	Minicore	WI	Standard	1	0	0	0	0	0	0	0	0	0	0	0	0	0	0	0	0	0	0	0	0	0	0	0	0	0	0	0	0	0	0	-
IS15478	Minicore	FL	Standard	2	0	0	0	0	0	0	0	0	0	0	0	0	0	0	0	0	0	0	0	0	0	0	0	0	0	0	0	0	0	0	-
IS15478	Minicore	WI	Standard	2	0	0	0	0	0	0	0	0	0	0	0	0	0	0	0	0	0	0	0	0	0	0	0	0	0	0	0	0	0	0	-
IS15744	Minicore	FL	Low	1	-	-	-	-	-	-	-	-	-	-	-	-	-	-	-	-	-	-	-	-	-	-	-	-	-	-	-	-	-	-	-
IS15744	Minicore	WI	Low	1	0	0	0	0	0	0	0	0	0	0	0	0	0	0	0	0	0	0	0	0	0	0	0	0	0	0	0	0	0	0	-
IS15744	Minicore	FL	Low	2	-	-	-	-	-	-	-	-	-	-	-	-	-	-	-	-	-	-	-	-	-	-	-	-	-	-	-	-	-	-	-
IS15744	Minicore	WI	Low	2	0	0	0	0	0	0	0	0	0	0	0	0	0	0	0	0	0	0	0	0	0	0	0	0	0	0	0	0	0	0	-
IS15744	Minicore	FL	Standard	1	-	-	-	-	-	-	-	-	-	-	-	-	-	-	-	-	-	-	-	-	-	-	-	-	-	-	-	-	-	-	-
IS15744	Minicore	WI	Standard	1	0	0	0	0	0	0	0	0	0	0	0	0	0	0	0	0	0	0	0	0	0	0	0	0	0	0	0	0	0	0	-
IS15744	Minicore	FL	Standard	2	0	0	0	0	0	0	0	0	0	0	0	0	0	0	0	0	0	0	0	0	0	0	0	0	0	0	0	0	0	0	-
IS15744	Minicore	WI	Standard	2	0	0	0	0	0	0	0	0	0	0	0	0	0	0	0	0	0	0	0	0	0	0	0	0	0	0	0	0	0	0	-
IS15945	Minicore	FL	Low	1	0	0	0	0	0	0	0	0	0	0	0	0	0	0	0	0	0	0	0	0	0	0	0	0	0	0	0	0	0	0	-
IS15945	Minicore	WI	Low	1	0	0	0	0	0	0	0	0	0	0	0	0	0	0	0	0	0	0	0	0	0	0	0	0	0	0	0	0	0	0	-
IS15945	Minicore	FL	Low	2	0	0	0	0	0	0	0	0	0	0	0	0	0	0	0	0	0	0	0	0	0	0	0	0	0	0	0	0	0	0	-
IS15945	Minicore	WI	Low	2	0	0	0	0	0	0	0	0	0	0	0	0	0	0	0	0	0	0	0	0	0	0	0	0	0	0	0	0	0	0	-
IS15945	Minicore	FL	Standard	1	-	-	-	-	-	-	-	-	-	-	-	-	-	-	-	-	-	-	-	-	-	-	-	-	-	-	-	-	-	-	-
IS15945	Minicore	WI	Standard	1	0	0	0	0	0	0	0	0	0	0	0	0	0	0	0	0	0	0	0	0	0	0	0	0	0	0	0	0	0	0	-
IS15945	Minicore	FL	Standard	2	0	0	0	0	0	0	0	0	0	0	0	0	0	0	0	0	0	0	0	0	0	0	0	0	0	0	0	0	0	0	-
IS15945	Minicore	WI	Standard	2	0	0	0	0	0	0	0	0	0	0	0	0	0	0	0	0	0	0	0	0	0	0	0	0	0	0	0	0	0	0	-
IS16382	Minicore	FL	Low	1	0	0	0	0	0	0	0	0	0	0	0	0	0	0	0	0	0	0	0	0	0	0	0	0	0	0	0	0	0	0	-
IS16382	Minicore	WI	Low	1	0	0	0	0	0	0	0	0	0	0	0	0	0	0	0	0	0	0	0	0	0	0	0	0	0	0	0	0	0	0	-
IS16382	Minicore	FL	Low	2	0	0	0	0	0	0	0	0	0	0	0	0	0	0	0	0	0	0	0	0	0	0	0	0	0	0	0	0	0	0	-
IS16382	Minicore	WI	Low	2	0	0	0	0	0	0	0	0	0	0	0	0	0	0	0	0	0	0	0	0	0	0	0	0	0	0	0	0	0	0	-
IS16382	Minicore	FL	Standard	1	0	0	0	0	0	0	0	0	0	0	0	0	0	0	0	0	0	0	0	0	0	0	0	0	0	0	0	0	0	0	-
IS16382	Minicore	WI	Standard	1	0	0	0	0	0	0	0	0	0	0	0	0	0	0	0	0	0	0	0	0	0	0	0	0	0	0	0	0	0	0	-
IS16382	Minicore	FL	Standard	2	5	6	4	5	15	9	5	9.66667	79.43	77.86	59.18	72.1567	4.26	4.29	4.01	3.83	3.74	3.89	4.00333	1140.11	939.671	676.478	918.753	25.52	24.53	21.46	21.99	21.94	22.36	22.9667	-
IS16382	Minicore	WI	Standard	2	0	0	0	0	0	0	0	0	0	0	0	0	0	0	0	0	0	0	0	0	0	0	0	0	0	0	0	0	0	0	-
IS16528	Minicore	FL	Low	1	0	0	0	0	0	0	0	0	0	0	0	0	0	0	0	0	0	0	0	0	0	0	0	0	0	0	0	0	0	0	-
IS16528	Minicore	WI	Low	1	0	0	0	0	0	0	0	0	0	0	0	0	0	0	0	0	0	0	0	0	0	0	0	0	0	0	0	0	0	0	-
IS16528	Minicore	FL	Low	2	0	0	0	0	0	0	0	0	0	0	0	0	0	0	0	0	0	0	0	0	0	0	0	0	0	0	0	0	0	0	-
IS16528	Minicore	WI	Low	2	0	0	0	0	0	0	0	0	0	0	0	0	0	0	0	0	0	0	0	0	0	0	0	0	0	0	0	0	0	0	-
IS16528	Minicore	FL	Standard	1	0	0	0	0	0	0	0	0	0	0	0	0	0	0	0	0	0	0	0	0	0	0	0	0	0	0	0	0	0	0	-
IS16528	Minicore	WI	Standard	1	0	0	0	0	0	0	0	0	0	0	0	0	0	0	0	0	0	0	0	0	0	0	0	0	0	0	0	0	0	0	-
IS16528	Minicore	FL	Standard	2	-	-	-	-	-	-	-	-	-	-	-	-	-	-	-	-	-	-	-	-	-	-	-	-	-	-	-	-	-	-	-
IS16528	Minicore	WI	Standard	2	0	0	0	0	0	0	0	0	0	0	0	0	0	0	0	0	0	0	0	0	0	0	0	0	0	0	0	0	0	0	-
IS17980	Minicore	FL	Low	1	0	0	0	0	0	0	0	0	0	0	0	0	0	0	0	0	0	0	0	0	0	0	0	0	0	0	0	0	0	0	-
IS17980	Minicore	WI	Low	1	0	0	0	0	0	0	0	0	0	0	0	0	0	0	0	0	0	0	0	0	0	0	0	0	0	0	0	0	0	0	-
IS17980	Minicore	FL	Low	2	0	0	0	0	0	0	0	0	0	0	0	0	0	0	0	0	0	0	0	0	0	0	0	0	0	0	0	0	0	0	-
IS17980	Minicore	WI	Low	2	0	0	0	0	0	0	0	0	0	0	0	0	0	0	0	0	0	0	0	0	0	0	0	0	0	0	0	0	0	0	-
IS17980	Minicore	WI	Standard	1	2	2	2	2	12	16	25	17.6667	120	190	150	153.333	5.79	5.75	5.44	5.77	6.29	6.2	5.87333	3137.78	4688.07	4594.58	4140.14	19.93	18.16	19.58	19.87	19.48	18.48	19.25	1
IS17980	Minicore	FL	Standard	1	5	4	3	4	12	12	18	14	60.43	45.33	82.29	62.6833	3.56	3.81	2.75	2.67	3.29	2.42	3.08333	644.491	261.465	526.804	477.587	19.43	20.07	18.78	20.6	17.08	16.8	18.7933	0
IS17980	Minicore	FL	Standard	2	0	0	0	0	0	0	0	0	0	0	0	0	0	0	0	0	0	0	0	0	0	0	0	0	0	0	0	0	0	0	-
IS17980	Minicore	WI	Standard	2	0	0	0	0	0	0	0	0	0	0	0	0	0	0	0	0	0	0	0	0	0	0	0	0	0	0	0	0	0	0	-
IS18039	Minicore	FL	Low	1	0	0	0	0	0	0	0	0	0	0	0	0	0	0	0	0	0	0	0	0	0	0	0	0	0	0	0	0	0	0	-
IS18039	Minicore	WI	Low	1	0	0	0	0	0	0	0	0	0	0	0	0	0	0	0	0	0	0	0	0	0	0	0	0	0	0	0	0	0	0	-
IS18039	Minicore	FL	Low	2	0	0	0	0	0	0	0	0	0	0	0	0	0	0	0	0	0	0	0	0	0	0	0	0	0	0	0	0	0	0	-
IS18039	Minicore	WI	Low	2	0	0	0	0	0	0	0	0	0	0	0	0	0	0	0	0	0	0	0	0	0	0	0	0	0	0	0	0	0	0	-
IS18039	Minicore	FL	Standard	1	-	-	-	-	-	-	-	-	-	-	-	-	-	-	-	-	-	-	-	-	-	-	-	-	-	-	-	-	-	-	-
IS18039	Minicore	WI	Standard	1	0	0	0	0	0	0	0	0	0	0	0	0	0	0	0	0	0	0	0	0	0	0	0	0	0	0	0	0	0	0	-
IS18039	Minicore	FL	Standard	2	0	0	0	0	0	0	0	0	0	0	0	0	0	0	0	0	0	0	0	0	0	0	0	0	0	0	0	0	0	0	-
IS18039	Minicore	WI	Standard	2	0	0	0	0	0	0	0	0	0	0	0	0	0	0	0	0	0	0	0	0	0	0	0	0	0	0	0	0	0	0	-
IS19445	Minicore	FL	Low	1	3	3	5	3.66667	5	11	11	9	38.53	72.72	78.89	63.38	3.89	3.71	3.5	3.48	4.03	3.36	3.66167	436.974	695.656	845.942	659.524	9.75	10.15	13.38	13.14	14.57	13.36	12.3917	1
IS19445	Minicore	WI	Low	1	0	0	0	0	0	0	0	0	0	0	0	0	0	0	0	0	0	0	0	0	0	0	0	0	0	0	0	0	0	0	-
IS19445	Minicore	FL	Low	2	0	0	0	0	0	0	0	0	0	0	0	0	0	0	0	0	0	0	0	0	0	0	0	0	0	0	0	0	0	0	-
IS19445	Minicore	WI	Low	2	0	0	0	0	0	0	0	0	0	0	0	0	0	0	0	0	0	0	0	0	0	0	0	0	0	0	0	0	0	0	-
IS19445	Minicore	FL	Standard	1	0	0	0	0	0	0	0	0	0	0	0	0	0	0	0	0	0	0	0	0	0	0	0	0	0	0	0	0	0	0	-
IS19445	Minicore	WI	Standard	1	0	0	0	0	0	0	0	0	0	0	0	0	0	0	0	0	0	0	0	0	0	0	0	0	0	0	0	0	0	0	-
IS19445	Minicore	FL	Standard	2	0	0	0	0	0	0	0	0	0	0	0	0	0	0	0	0	0	0	0	0	0	0	0	0	0	0	0	0	0	0	-
IS19445	Minicore	WI	Standard	2	0	0	0	0	0	0	0	0	0	0	0	0	0	0	0	0	0	0	0	0	0	0	0	0	0	0	0	0	0	0	-
IS19450	Minicore	FL	Low	1	0	0	0	0	0	0	0	0	0	0	0	0	0	0	0	0	0	0	0	0	0	0	0	0	0	0	0	0	0	0	-
IS19450	Minicore	WI	Low	1	0	0	0	0	0	0	0	0	0	0	0	0	0	0	0	0	0	0	0	0	0	0	0	0	0	0	0	0	0	0	-
IS19450	Minicore	FL	Low	2	0	0	0	0	0	0	0	0	0	0	0	0	0	0	0	0	0	0	0	0	0	0	0	0	0	0	0	0	0	0	-
IS19450	Minicore	WI	Low	2	0	0	0	0	0	0	0	0	0	0	0	0	0	0	0	0	0	0	0	0	0	0	0	0	0	0	0	0	0	0	-
IS19450	Minicore	FL	Standard	1	-	-	-	-	-	-	-	-	-	-	-	-	-	-	-	-	-	-	-	-	-	-	-	-	-	-	-	-	-	-	-
IS19450	Minicore	WI	Standard	1	0	0	0	0	0	0	0	0	0	0	0	0	0	0	0	0	0	0	0	0	0	0	0	0	0	0	0	0	0	0	-
IS19450	Minicore	FL	Standard	2	0	0	0	0	0	0	0	0	0	0	0	0	0	0	0	0	0	0	0	0	0	0	0	0	0	0	0	0	0	0	-
IS19450	Minicore	WI	Standard	2	0	0	0	0	0	0	0	0	0	0	0	0	0	0	0	0	0	0	0	0	0	0	0	0	0	0	0	0	0	0	-
IS19859	Minicore	FL	Low	1	-	-	-	-	-	-	-	-	-	-	-	-	-	-	-	-	-	-	-	-	-	-	-	-	-	-	-	-	-	-	-
IS19859	Minicore	WI	Low	1	0	0	0	0	0	0	0	0	0	0	0	0	0	0	0	0	0	0	0	0	0	0	0	0	0	0	0	0	0	0	-
IS19859	Minicore	FL	Low	2	0	0	0	0	0	0	0	0	0	0	0	0	0	0	0	0	0	0	0	0	0	0	0	0	0	0	0	0	0	0	-
IS19859	Minicore	WI	Low	2	0	0	0	0	0	0	0	0	0	0	0	0	0	0	0	0	0	0	0	0	0	0	0	0	0	0	0	0	0	0	-
IS19859	Minicore	FL	Standard	1	3	3	4	3.33333	17	10	20	15.6667	66.01	123.8	49.06	79.6233	3.86	4.06	2.67	3.49	2.52	2.28	3.14667	812.998	922.384	221.942	652.441	13.38	13.24	11.26	10.67	15.77	14.42	13.1233	0
IS19859	Minicore	WI	Standard	1	0	0	0	0	0	0	0	0	0	0	0	0	0	0	0	0	0	0	0	0	0	0	0	0	0	0	0	0	0	0	-
IS19859	Minicore	FL	Standard	2	0	0	0	0	0	0	0	0	0	0	0	0	0	0	0	0	0	0	0	0	0	0	0	0	0	0	0	0	0	0	-
IS19859	Minicore	WI	Standard	2	0	0	0	0	0	0	0	0	0	0	0	0	0	0	0	0	0	0	0	0	0	0	0	0	0	0	0	0	0	0	-
IS19975	Minicore	FL	Low	1	0	0	0	0	0	0	0	0	0	0	0	0	0	0	0	0	0	0	0	0	0	0	0	0	0	0	0	0	0	0	-
IS19975	Minicore	WI	Low	1	0	0	0	0	0	0	0	0	0	0	0	0	0	0	0	0	0	0	0	0	0	0	0	0	0	0	0	0	0	0	-
IS19975	Minicore	FL	Low	2	0	0	0	0	0	0	0	0	0	0	0	0	0	0	0	0	0	0	0	0	0	0	0	0	0	0	0	0	0	0	-
IS19975	Minicore	WI	Low	2	0	0	0	0	0	0	0	0	0	0	0	0	0	0	0	0	0	0	0	0	0	0	0	0	0	0	0	0	0	0	-
IS19975	Minicore	FL	Standard	1	0	0	0	0	0	0	0	0	0	0	0	0	0	0	0	0	0	0	0	0	0	0	0	0	0	0	0	0	0	0	-
IS19975	Minicore	WI	Standard	1	0	0	0	0	0	0	0	0	0	0	0	0	0	0	0	0	0	0	0	0	0	0	0	0	0	0	0	0	0	0	-
IS19975	Minicore	FL	Standard	2	-	-	-	-	-	-	-	-	-	-	-	-	-	-	-	-	-	-	-	-	-	-	-	-	-	-	-	-	-	-	-
IS19975	Minicore	WI	Standard	2	0	0	0	0	0	0	0	0	0	0	0	0	0	0	0	0	0	0	0	0	0	0	0	0	0	0	0	0	0	0	-
IS20195	Minicore	FL	Low	1	-	-	-	-	-	-	-	-	-	-	-	-	-	-	-	-	-	-	-	-	-	-	-	-	-	-	-	-	-	-	-
IS20195	Minicore	WI	Low	1	0	0	0	0	0	0	0	0	0	0	0	0	0	0	0	0	0	0	0	0	0	0	0	0	0	0	0	0	0	0	-
IS20195	Minicore	FL	Low	2	0	0	0	0	0	0	0	0	0	0	0	0	0	0	0	0	0	0	0	0	0	0	0	0	0	0	0	0	0	0	-
IS20195	Minicore	WI	Low	2	0	0	0	0	0	0	0	0	0	0	0	0	0	0	0	0	0	0	0	0	0	0	0	0	0	0	0	0	0	0	-
IS20195	Minicore	FL	Standard	1	-	-	-	-	-	-	-	-	-	-	-	-	-	-	-	-	-	-	-	-	-	-	-	-	-	-	-	-	-	-	-
IS20195	Minicore	WI	Standard	1	0	0	0	0	0	0	0	0	0	0	0	0	0	0	0	0	0	0	0	0	0	0	0	0	0	0	0	0	0	0	-
IS20195	Minicore	FL	Standard	2	0	0	0	0	0	0	0	0	0	0	0	0	0	0	0	0	0	0	0	0	0	0	0	0	0	0	0	0	0	0	-
IS20195	Minicore	WI	Standard	2	0	0	0	0	0	0	0	0	0	0	0	0	0	0	0	0	0	0	0	0	0	0	0	0	0	0	0	0	0	0	-
IS20298	Minicore	FL	Low	1	0	0	0	0	0	0	0	0	0	0	0	0	0	0	0	0	0	0	0	0	0	0	0	0	0	0	0	0	0	0	-
IS20298	Minicore	WI	Low	1	0	0	0	0	0	0	0	0	0	0	0	0	0	0	0	0	0	0	0	0	0	0	0	0	0	0	0	0	0	0	-
IS20298	Minicore	FL	Low	2	0	0	0	0	0	0	0	0	0	0	0	0	0	0	0	0	0	0	0	0	0	0	0	0	0	0	0	0	0	0	-
IS20298	Minicore	WI	Low	2	0	0	0	0	0	0	0	0	0	0	0	0	0	0	0	0	0	0	0	0	0	0	0	0	0	0	0	0	0	0	-
IS20298	Minicore	FL	Standard	1	-	-	-	-	-	-	-	-	-	-	-	-	-	-	-	-	-	-	-	-	-	-	-	-	-	-	-	-	-	-	-
IS20298	Minicore	WI	Standard	1	0	0	0	0	0	0	0	0	0	0	0	0	0	0	0	0	0	0	0	0	0	0	0	0	0	0	0	0	0	0	-
IS20298	Minicore	FL	Standard	2	0	0	0	0	0	0	0	0	0	0	0	0	0	0	0	0	0	0	0	0	0	0	0	0	0	0	0	0	0	0	-
IS20298	Minicore	WI	Standard	2	0	0	0	0	0	0	0	0	0	0	0	0	0	0	0	0	0	0	0	0	0	0	0	0	0	0	0	0	0	0	-
IS20625	Minicore	FL	Low	1	0	0	0	0	0	0	0	0	0	0	0	0	0	0	0	0	0	0	0	0	0	0	0	0	0	0	0	0	0	0	-
IS20625	Minicore	WI	Low	1	0	0	0	0	0	0	0	0	0	0	0	0	0	0	0	0	0	0	0	0	0	0	0	0	0	0	0	0	0	0	-
IS20625	Minicore	FL	Low	2	0	0	0	0	0	0	0	0	0	0	0	0	0	0	0	0	0	0	0	0	0	0	0	0	0	0	0	0	0	0	-
IS20625	Minicore	WI	Low	2	0	0	0	0	0	0	0	0	0	0	0	0	0	0	0	0	0	0	0	0	0	0	0	0	0	0	0	0	0	0	-
IS20625	Minicore	FL	Standard	1	-	-	-	-	-	-	-	-	-	-	-	-	-	-	-	-	-	-	-	-	-	-	-	-	-	-	-	-	-	-	-
IS20625	Minicore	WI	Standard	1	0	0	0	0	0	0	0	0	0	0	0	0	0	0	0	0	0	0	0	0	0	0	0	0	0	0	0	0	0	0	-
IS20625	Minicore	FL	Standard	2	0	0	0	0	0	0	0	0	0	0	0	0	0	0	0	0	0	0	0	0	0	0	0	0	0	0	0	0	0	0	-
IS20625	Minicore	WI	Standard	2	0	0	0	0	0	0	0	0	0	0	0	0	0	0	0	0	0	0	0	0	0	0	0	0	0	0	0	0	0	0	-
IS20632	Minicore	FL	Low	1	0	0	0	0	0	0	0	0	0	0	0	0	0	0	0	0	0	0	0	0	0	0	0	0	0	0	0	0	0	0	-
IS20632	Minicore	WI	Low	1	0	0	0	0	0	0	0	0	0	0	0	0	0	0	0	0	0	0	0	0	0	0	0	0	0	0	0	0	0	0	-
IS20632	Minicore	FL	Low	2	-	-	-	-	-	-	-	-	-	-	-	-	-	-	-	-	-	-	-	-	-	-	-	-	-	-	-	-	-	-	-
IS20632	Minicore	WI	Low	2	0	0	0	0	0	0	0	0	0	0	0	0	0	0	0	0	0	0	0	0	0	0	0	0	0	0	0	0	0	0	-
IS20632	Minicore	FL	Standard	1	-	-	-	-	-	-	-	-	-	-	-	-	-	-	-	-	-	-	-	-	-	-	-	-	-	-	-	-	-	-	-
IS20632	Minicore	WI	Standard	1	0	0	0	0	0	0	0	0	0	0	0	0	0	0	0	0	0	0	0	0	0	0	0	0	0	0	0	0	0	0	-
IS20632	Minicore	FL	Standard	2	0	0	0	0	0	0	0	0	0	0	0	0	0	0	0	0	0	0	0	0	0	0	0	0	0	0	0	0	0	0	-
IS20632	Minicore	WI	Standard	2	0	0	0	0	0	0	0	0	0	0	0	0	0	0	0	0	0	0	0	0	0	0	0	0	0	0	0	0	0	0	-
IS20679	Minicore	FL	Low	1	-	-	-	-	-	-	-	-	-	-	-	-	-	-	-	-	-	-	-	-	-	-	-	-	-	-	-	-	-	-	-
IS20679	Minicore	WI	Low	1	0	0	0	0	0	0	0	0	0	0	0	0	0	0	0	0	0	0	0	0	0	0	0	0	0	0	0	0	0	0	-
IS20679	Minicore	FL	Low	2	-	-	-	-	-	-	-	-	-	-	-	-	-	-	-	-	-	-	-	-	-	-	-	-	-	-	-	-	-	-	-
IS20679	Minicore	WI	Low	2	0	0	0	0	0	0	0	0	0	0	0	0	0	0	0	0	0	0	0	0	0	0	0	0	0	0	0	0	0	0	-
IS20679	Minicore	FL	Standard	1	-	-	-	-	-	-	-	-	-	-	-	-	-	-	-	-	-	-	-	-	-	-	-	-	-	-	-	-	-	-	-
IS20679	Minicore	WI	Standard	1	0	0	0	0	0	0	0	0	0	0	0	0	0	0	0	0	0	0	0	0	0	0	0	0	0	0	0	0	0	0	-
IS20679	Minicore	FL	Standard	2	0	0	0	0	0	0	0	0	0	0	0	0	0	0	0	0	0	0	0	0	0	0	0	0	0	0	0	0	0	0	-
IS20679	Minicore	WI	Standard	2	0	0	0	0	0	0	0	0	0	0	0	0	0	0	0	0	0	0	0	0	0	0	0	0	0	0	0	0	0	0	-
IS20727	Minicore	FL	Low	1	0	0	0	0	0	0	0	0	0	0	0	0	0	0	0	0	0	0	0	0	0	0	0	0	0	0	0	0	0	0	-
IS20727	Minicore	WI	Low	1	0	0	0	0	0	0	0	0	0	0	0	0	0	0	0	0	0	0	0	0	0	0	0	0	0	0	0	0	0	0	-
IS20727	Minicore	FL	Low	2	0	0	0	0	0	0	0	0	0	0	0	0	0	0	0	0	0	0	0	0	0	0	0	0	0	0	0	0	0	0	-
IS20727	Minicore	WI	Low	2	0	0	0	0	0	0	0	0	0	0	0	0	0	0	0	0	0	0	0	0	0	0	0	0	0	0	0	0	0	0	-
IS20727	Minicore	FL	Standard	1	0	0	0	0	0	0	0	0	0	0	0	0	0	0	0	0	0	0	0	0	0	0	0	0	0	0	0	0	0	0	-
IS20727	Minicore	WI	Standard	1	0	0	0	0	0	0	0	0	0	0	0	0	0	0	0	0	0	0	0	0	0	0	0	0	0	0	0	0	0	0	-
IS20727	Minicore	FL	Standard	2	-	-	-	-	-	-	-	-	-	-	-	-	-	-	-	-	-	-	-	-	-	-	-	-	-	-	-	-	-	-	-
IS20727	Minicore	WI	Standard	2	0	0	0	0	0	0	0	0	0	0	0	0	0	0	0	0	0	0	0	0	0	0	0	0	0	0	0	0	0	0	-
IS20740	Minicore	FL	Low	1	0	0	0	0	0	0	0	0	0	0	0	0	0	0	0	0	0	0	0	0	0	0	0	0	0	0	0	0	0	0	-
IS20740	Minicore	WI	Low	1	0	0	0	0	0	0	0	0	0	0	0	0	0	0	0	0	0	0	0	0	0	0	0	0	0	0	0	0	0	0	-
IS20740	Minicore	FL	Low	2	0	0	0	0	0	0	0	0	0	0	0	0	0	0	0	0	0	0	0	0	0	0	0	0	0	0	0	0	0	0	-
IS20740	Minicore	WI	Low	2	0	0	0	0	0	0	0	0	0	0	0	0	0	0	0	0	0	0	0	0	0	0	0	0	0	0	0	0	0	0	-
IS20740	Minicore	FL	Standard	1	3	3	3	3	12	11	22	15	35.54	49.01	65.29	49.9467	3.44	3.49	3.1	3.41	2.92	2.88	3.20667	335.13	407.827	431.253	391.403	16.63	18.13	12.41	11.94	14.97	15.37	14.9083	1
IS20740	Minicore	WI	Standard	1	0	0	0	0	0	0	0	0	0	0	0	0	0	0	0	0	0	0	0	0	0	0	0	0	0	0	0	0	0	0	-
IS20740	Minicore	FL	Standard	2	0	0	0	0	0	0	0	0	0	0	0	0	0	0	0	0	0	0	0	0	0	0	0	0	0	0	0	0	0	0	-
IS20740	Minicore	WI	Standard	2	0	0	0	0	0	0	0	0	0	0	0	0	0	0	0	0	0	0	0	0	0	0	0	0	0	0	0	0	0	0	-
IS20956	Minicore	FL	Low	1	0	0	0	0	0	0	0	0	0	0	0	0	0	0	0	0	0	0	0	0	0	0	0	0	0	0	0	0	0	0	-
IS20956	Minicore	WI	Low	1	0	0	0	0	0	0	0	0	0	0	0	0	0	0	0	0	0	0	0	0	0	0	0	0	0	0	0	0	0	0	-
IS20956	Minicore	FL	Low	2	0	0	0	0	0	0	0	0	0	0	0	0	0	0	0	0	0	0	0	0	0	0	0	0	0	0	0	0	0	0	-
IS20956	Minicore	WI	Low	2	0	0	0	0	0	0	0	0	0	0	0	0	0	0	0	0	0	0	0	0	0	0	0	0	0	0	0	0	0	0	-
IS20956	Minicore	FL	Standard	1	0	0	0	0	0	0	0	0	0	0	0	0	0	0	0	0	0	0	0	0	0	0	0	0	0	0	0	0	0	0	-
IS20956	Minicore	WI	Standard	1	0	0	0	0	0	0	0	0	0	0	0	0	0	0	0	0	0	0	0	0	0	0	0	0	0	0	0	0	0	0	-
IS20956	Minicore	FL	Standard	2	3	3	2	2.66667	17	9	13	13	45.16	60.27	33.33	46.2533	3.65	3.57	3.78	3.81	3.6	3.62	3.67167	462.23	681.733	341.145	495.036	16.81	17.22	15.87	15.02	15.62	15.3	15.9733	0
IS20956	Minicore	WI	Standard	2	0	0	0	0	0	0	0	0	0	0	0	0	0	0	0	0	0	0	0	0	0	0	0	0	0	0	0	0	0	0	-
IS21083	Minicore	FL	Low	1	0	0	0	0	0	0	0	0	0	0	0	0	0	0	0	0	0	0	0	0	0	0	0	0	0	0	0	0	0	0	-
IS21083	Minicore	WI	Low	1	0	0	0	0	0	0	0	0	0	0	0	0	0	0	0	0	0	0	0	0	0	0	0	0	0	0	0	0	0	0	-
IS21083	Minicore	FL	Low	2	0	0	0	0	0	0	0	0	0	0	0	0	0	0	0	0	0	0	0	0	0	0	0	0	0	0	0	0	0	0	-
IS21083	Minicore	WI	Low	2	0	0	0	0	0	0	0	0	0	0	0	0	0	0	0	0	0	0	0	0	0	0	0	0	0	0	0	0	0	0	-
IS21083	Minicore	FL	Standard	1	-	-	-	-	-	-	-	-	-	-	-	-	-	-	-	-	-	-	-	-	-	-	-	-	-	-	-	-	-	-	-
IS21083	Minicore	WI	Standard	1	0	0	0	0	0	0	0	0	0	0	0	0	0	0	0	0	0	0	0	0	0	0	0	0	0	0	0	0	0	0	-
IS21083	Minicore	FL	Standard	2	0	0	0	0	0	0	0	0	0	0	0	0	0	0	0	0	0	0	0	0	0	0	0	0	0	0	0	0	0	0	-
IS21083	Minicore	WI	Standard	2	0	0	0	0	0	0	0	0	0	0	0	0	0	0	0	0	0	0	0	0	0	0	0	0	0	0	0	0	0	0	-
IS21512	Minicore	FL	Low	1	0	0	0	0	0	0	0	0	0	0	0	0	0	0	0	0	0	0	0	0	0	0	0	0	0	0	0	0	0	0	-
IS21512	Minicore	WI	Low	1	0	0	0	0	0	0	0	0	0	0	0	0	0	0	0	0	0	0	0	0	0	0	0	0	0	0	0	0	0	0	-
IS21512	Minicore	FL	Low	2	0	0	0	0	0	0	0	0	0	0	0	0	0	0	0	0	0	0	0	0	0	0	0	0	0	0	0	0	0	0	-
IS21512	Minicore	WI	Low	2	0	0	0	0	0	0	0	0	0	0	0	0	0	0	0	0	0	0	0	0	0	0	0	0	0	0	0	0	0	0	-
IS21512	Minicore	FL	Standard	1	3	2	2	2.33333	10	10	12	10.6667	72.9	44.99	48.6	55.4967	2.77	2.55	3.62	3.59	3.82	3.83	3.36333	405.117	459.215	558.456	474.262	10.73	10.48	11.05	11.2	8.84	8.84	10.19	1
IS21512	Minicore	WI	Standard	1	0	0	0	0	0	0	0	0	0	0	0	0	0	0	0	0	0	0	0	0	0	0	0	0	0	0	0	0	0	0	-
IS21512	Minicore	FL	Standard	2	0	0	0	0	0	0	0	0	0	0	0	0	0	0	0	0	0	0	0	0	0	0	0	0	0	0	0	0	0	0	-
IS21512	Minicore	WI	Standard	2	0	0	0	0	0	0	0	0	0	0	0	0	0	0	0	0	0	0	0	0	0	0	0	0	0	0	0	0	0	0	-
IS22239	Minicore	FL	Low	1	0	0	0	0	0	0	0	0	0	0	0	0	0	0	0	0	0	0	0	0	0	0	0	0	0	0	0	0	0	0	-
IS22239	Minicore	WI	Low	1	0	0	0	0	0	0	0	0	0	0	0	0	0	0	0	0	0	0	0	0	0	0	0	0	0	0	0	0	0	0	-
IS22239	Minicore	FL	Low	2	0	0	0	0	0	0	0	0	0	0	0	0	0	0	0	0	0	0	0	0	0	0	0	0	0	0	0	0	0	0	-
IS22239	Minicore	WI	Low	2	0	0	0	0	0	0	0	0	0	0	0	0	0	0	0	0	0	0	0	0	0	0	0	0	0	0	0	0	0	0	-
IS22239	Minicore	FL	Standard	1	0	0	0	0	0	0	0	0	0	0	0	0	0	0	0	0	0	0	0	0	0	0	0	0	0	0	0	0	0	0	-
IS22239	Minicore	WI	Standard	1	0	0	0	0	0	0	0	0	0	0	0	0	0	0	0	0	0	0	0	0	0	0	0	0	0	0	0	0	0	0	-
IS22239	Minicore	FL	Standard	2	-	-	-	-	-	-	-	-	-	-	-	-	-	-	-	-	-	-	-	-	-	-	-	-	-	-	-	-	-	-	-
IS22239	Minicore	WI	Standard	2	0	0	0	0	0	0	0	0	0	0	0	0	0	0	0	0	0	0	0	0	0	0	0	0	0	0	0	0	0	0	-
IS2245	Minicore	FL	Low	1	0	0	0	0	0	0	0	0	0	0	0	0	0	0	0	0	0	0	0	0	0	0	0	0	0	0	0	0	0	0	-
IS2245	Minicore	WI	Low	1	0	0	0	0	0	0	0	0	0	0	0	0	0	0	0	0	0	0	0	0	0	0	0	0	0	0	0	0	0	0	-
IS2245	Minicore	FL	Low	2	0	0	0	0	0	0	0	0	0	0	0	0	0	0	0	0	0	0	0	0	0	0	0	0	0	0	0	0	0	0	-
IS2245	Minicore	WI	Low	2	0	0	0	0	0	0	0	0	0	0	0	0	0	0	0	0	0	0	0	0	0	0	0	0	0	0	0	0	0	0	-
IS2245	Minicore	FL	Standard	1	-	-	-	-	-	-	-	-	-	-	-	-	-	-	-	-	-	-	-	-	-	-	-	-	-	-	-	-	-	-	-
IS2245	Minicore	WI	Standard	1	0	0	0	0	0	0	0	0	0	0	0	0	0	0	0	0	0	0	0	0	0	0	0	0	0	0	0	0	0	0	-
IS2245	Minicore	FL	Standard	2	0	0	0	0	0	0	0	0	0	0	0	0	0	0	0	0	0	0	0	0	0	0	0	0	0	0	0	0	0	0	-
IS2245	Minicore	WI	Standard	2	0	0	0	0	0	0	0	0	0	0	0	0	0	0	0	0	0	0	0	0	0	0	0	0	0	0	0	0	0	0	-
IS22609	Minicore	FL	Low	1	0	0	0	0	0	0	0	0	0	0	0	0	0	0	0	0	0	0	0	0	0	0	0	0	0	0	0	0	0	0	-
IS22609	Minicore	WI	Low	1	0	0	0	0	0	0	0	0	0	0	0	0	0	0	0	0	0	0	0	0	0	0	0	0	0	0	0	0	0	0	-
IS22609	Minicore	FL	Low	2	0	0	0	0	0	0	0	0	0	0	0	0	0	0	0	0	0	0	0	0	0	0	0	0	0	0	0	0	0	0	-
IS22609	Minicore	WI	Low	2	0	0	0	0	0	0	0	0	0	0	0	0	0	0	0	0	0	0	0	0	0	0	0	0	0	0	0	0	0	0	-
IS22609	Minicore	FL	Standard	1	-	-	-	-	-	-	-	-	-	-	-	-	-	-	-	-	-	-	-	-	-	-	-	-	-	-	-	-	-	-	-
IS22609	Minicore	WI	Standard	1	0	0	0	0	0	0	0	0	0	0	0	0	0	0	0	0	0	0	0	0	0	0	0	0	0	0	0	0	0	0	-
IS22609	Minicore	FL	Standard	2	2	2	2	2	10	11	7	9.33333	79.7	75.47	58.4	71.19	3.03	3	2.63	2.95	2.85	3.25	2.95167	569.013	461.394	426.68	485.696	7.96	8.64	9.45	10.25	8.45	8.2	8.825	0
IS22609	Minicore	WI	Standard	2	0	0	0	0	0	0	0	0	0	0	0	0	0	0	0	0	0	0	0	0	0	0	0	0	0	0	0	0	0	0	-
IS22720	Minicore	FL	Low	1	0	0	0	0	0	0	0	0	0	0	0	0	0	0	0	0	0	0	0	0	0	0	0	0	0	0	0	0	0	0	-
IS22720	Minicore	WI	Low	1	0	0	0	0	0	0	0	0	0	0	0	0	0	0	0	0	0	0	0	0	0	0	0	0	0	0	0	0	0	0	-
IS22720	Minicore	FL	Low	2	0	0	0	0	0	0	0	0	0	0	0	0	0	0	0	0	0	0	0	0	0	0	0	0	0	0	0	0	0	0	-
IS22720	Minicore	WI	Low	2	0	0	0	0	0	0	0	0	0	0	0	0	0	0	0	0	0	0	0	0	0	0	0	0	0	0	0	0	0	0	-
IS22720	Minicore	FL	Standard	1	2	4	2	2.66667	19	11	10	13.3333	41.83	65.9	54.16	53.9633	3.12	3.46	3.61	4.32	4.05	4.77	3.88833	355.606	813.694	827.266	665.522	13.3	13.55	10.95	10.76	15.27	15.13	13.16	0
IS22720	Minicore	WI	Standard	1	0	0	0	0	0	0	0	0	0	0	0	0	0	0	0	0	0	0	0	0	0	0	0	0	0	0	0	0	0	0	-
IS22720	Minicore	FL	Standard	2	0	0	0	0	0	0	0	0	0	0	0	0	0	0	0	0	0	0	0	0	0	0	0	0	0	0	0	0	0	0	-
IS22720	Minicore	WI	Standard	2	0	0	0	0	0	0	0	0	0	0	0	0	0	0	0	0	0	0	0	0	0	0	0	0	0	0	0	0	0	0	-
IS22799	Minicore	FL	Low	1	0	0	0	0	0	0	0	0	0	0	0	0	0	0	0	0	0	0	0	0	0	0	0	0	0	0	0	0	0	0	-
IS22799	Minicore	WI	Low	1	0	0	0	0	0	0	0	0	0	0	0	0	0	0	0	0	0	0	0	0	0	0	0	0	0	0	0	0	0	0	-
IS22799	Minicore	FL	Low	2	0	0	0	0	0	0	0	0	0	0	0	0	0	0	0	0	0	0	0	0	0	0	0	0	0	0	0	0	0	0	-
IS22799	Minicore	WI	Low	2	0	0	0	0	0	0	0	0	0	0	0	0	0	0	0	0	0	0	0	0	0	0	0	0	0	0	0	0	0	0	-
IS22799	Minicore	FL	Standard	1	-	-	-	-	-	-	-	-	-	-	-	-	-	-	-	-	-	-	-	-	-	-	-	-	-	-	-	-	-	-	-
IS22799	Minicore	WI	Standard	1	0	0	0	0	0	0	0	0	0	0	0	0	0	0	0	0	0	0	0	0	0	0	0	0	0	0	0	0	0	0	-
IS22799	Minicore	FL	Standard	2	0	0	0	0	0	0	0	0	0	0	0	0	0	0	0	0	0	0	0	0	0	0	0	0	0	0	0	0	0	0	-
IS22799	Minicore	WI	Standard	2	0	0	0	0	0	0	0	0	0	0	0	0	0	0	0	0	0	0	0	0	0	0	0	0	0	0	0	0	0	0	-
IS22986	Minicore	FL	Low	1	0	0	0	0	0	0	0	0	0	0	0	0	0	0	0	0	0	0	0	0	0	0	0	0	0	0	0	0	0	0	-
IS22986	Minicore	WI	Low	1	0	0	0	0	0	0	0	0	0	0	0	0	0	0	0	0	0	0	0	0	0	0	0	0	0	0	0	0	0	0	-
IS22986	Minicore	FL	Low	2	0	0	0	0	0	0	0	0	0	0	0	0	0	0	0	0	0	0	0	0	0	0	0	0	0	0	0	0	0	0	-
IS22986	Minicore	WI	Low	2	0	0	0	0	0	0	0	0	0	0	0	0	0	0	0	0	0	0	0	0	0	0	0	0	0	0	0	0	0	0	-
IS22986	Minicore	FL	Standard	1	-	-	-	-	-	-	-	-	-	-	-	-	-	-	-	-	-	-	-	-	-	-	-	-	-	-	-	-	-	-	-
IS22986	Minicore	WI	Standard	1	0	0	0	0	0	0	0	0	0	0	0	0	0	0	0	0	0	0	0	0	0	0	0	0	0	0	0	0	0	0	-
IS22986	Minicore	FL	Standard	2	0	0	0	0	0	0	0	0	0	0	0	0	0	0	0	0	0	0	0	0	0	0	0	0	0	0	0	0	0	0	-
IS22986	Minicore	WI	Standard	2	0	0	0	0	0	0	0	0	0	0	0	0	0	0	0	0	0	0	0	0	0	0	0	0	0	0	0	0	0	0	-
IS23216	Minicore	FL	Low	1	0	0	0	0	0	0	0	0	0	0	0	0	0	0	0	0	0	0	0	0	0	0	0	0	0	0	0	0	0	0	-
IS23216	Minicore	WI	Low	1	0	0	0	0	0	0	0	0	0	0	0	0	0	0	0	0	0	0	0	0	0	0	0	0	0	0	0	0	0	0	-
IS23216	Minicore	FL	Low	2	0	0	0	0	0	0	0	0	0	0	0	0	0	0	0	0	0	0	0	0	0	0	0	0	0	0	0	0	0	0	-
IS23216	Minicore	WI	Low	2	0	0	0	0	0	0	0	0	0	0	0	0	0	0	0	0	0	0	0	0	0	0	0	0	0	0	0	0	0	0	-
IS23216	Minicore	FL	Standard	1	-	-	-	-	-	-	-	-	-	-	-	-	-	-	-	-	-	-	-	-	-	-	-	-	-	-	-	-	-	-	-
IS23216	Minicore	WI	Standard	1	0	0	0	0	0	0	0	0	0	0	0	0	0	0	0	0	0	0	0	0	0	0	0	0	0	0	0	0	0	0	-
IS23216	Minicore	FL	Standard	2	0	0	0	0	0	0	0	0	0	0	0	0	0	0	0	0	0	0	0	0	0	0	0	0	0	0	0	0	0	0	-
IS23216	Minicore	WI	Standard	2	0	0	0	0	0	0	0	0	0	0	0	0	0	0	0	0	0	0	0	0	0	0	0	0	0	0	0	0	0	0	-
IS2349	Minicore	FL	Low	1	0	0	0	0	0	0	0	0	0	0	0	0	0	0	0	0	0	0	0	0	0	0	0	0	0	0	0	0	0	0	-
IS2349	Minicore	WI	Low	1	0	0	0	0	0	0	0	0	0	0	0	0	0	0	0	0	0	0	0	0	0	0	0	0	0	0	0	0	0	0	-
IS2349	Minicore	FL	Low	2	0	0	0	0	0	0	0	0	0	0	0	0	0	0	0	0	0	0	0	0	0	0	0	0	0	0	0	0	0	0	-
IS2349	Minicore	WI	Low	2	0	0	0	0	0	0	0	0	0	0	0	0	0	0	0	0	0	0	0	0	0	0	0	0	0	0	0	0	0	0	-
IS2349	Minicore	FL	Standard	1	4	3	3	3.33333	10	5	15	10	34.5	75.14	45.26	51.6333	3.73	3.79	3.41	3.82	4	4.1	3.80833	1532.3	771.218	583.061	962.194	15.5	15.09	11.27	11.37	20.01	20.18	15.57	0
IS2349	Minicore	WI	Standard	1	0	0	0	0	0	0	0	0	0	0	0	0	0	0	0	0	0	0	0	0	0	0	0	0	0	0	0	0	0	0	-
IS2349	Minicore	FL	Standard	2	4	3	5	4	14	7	17	12.6667	59.28	52.02	68.61	59.97	4.91	5.2	3.89	4.38	4.71	5.02	4.685	1189.71	698.572	1275.39	1054.56	22.45	22.03	18.09	18.04	24.44	24.29	21.5567	0
IS2349	Minicore	WI	Standard	2	0	0	0	0	0	0	0	0	0	0	0	0	0	0	0	0	0	0	0	0	0	0	0	0	0	0	0	0	0	0	-
IS23579	Minicore	FL	Low	1	-	-	-	-	-	-	-	-	-	-	-	-	-	-	-	-	-	-	-	-	-	-	-	-	-	-	-	-	-	-	-
IS23579	Minicore	WI	Low	1	0	0	0	0	0	0	0	0	0	0	0	0	0	0	0	0	0	0	0	0	0	0	0	0	0	0	0	0	0	0	-
IS23579	Minicore	FL	Low	2	0	0	0	0	0	0	0	0	0	0	0	0	0	0	0	0	0	0	0	0	0	0	0	0	0	0	0	0	0	0	-
IS23579	Minicore	WI	Low	2	0	0	0	0	0	0	0	0	0	0	0	0	0	0	0	0	0	0	0	0	0	0	0	0	0	0	0	0	0	0	-
IS23579	Minicore	FL	Standard	1	0	0	0	0	0	0	0	0	0	0	0	0	0	0	0	0	0	0	0	0	0	0	0	0	0	0	0	0	0	0	-
IS23579	Minicore	WI	Standard	1	0	0	0	0	0	0	0	0	0	0	0	0	0	0	0	0	0	0	0	0	0	0	0	0	0	0	0	0	0	0	-
IS23579	Minicore	FL	Standard	2	-	-	-	-	-	-	-	-	-	-	-	-	-	-	-	-	-	-	-	-	-	-	-	-	-	-	-	-	-	-	-
IS23579	Minicore	WI	Standard	2	0	0	0	0	0	0	0	0	0	0	0	0	0	0	0	0	0	0	0	0	0	0	0	0	0	0	0	0	0	0	-
IS23644	Minicore	FL	Low	1	0	0	0	0	0	0	0	0	0	0	0	0	0	0	0	0	0	0	0	0	0	0	0	0	0	0	0	0	0	0	-
IS23644	Minicore	WI	Low	1	0	0	0	0	0	0	0	0	0	0	0	0	0	0	0	0	0	0	0	0	0	0	0	0	0	0	0	0	0	0	-
IS23644	Minicore	FL	Low	2	0	0	0	0	0	0	0	0	0	0	0	0	0	0	0	0	0	0	0	0	0	0	0	0	0	0	0	0	0	0	-
IS23644	Minicore	WI	Low	2	0	0	0	0	0	0	0	0	0	0	0	0	0	0	0	0	0	0	0	0	0	0	0	0	0	0	0	0	0	0	-
IS23644	Minicore	FL	Standard	1	-	-	-	-	-	-	-	-	-	-	-	-	-	-	-	-	-	-	-	-	-	-	-	-	-	-	-	-	-	-	-
IS23644	Minicore	WI	Standard	1	0	0	0	0	0	0	0	0	0	0	0	0	0	0	0	0	0	0	0	0	0	0	0	0	0	0	0	0	0	0	-
IS23644	Minicore	FL	Standard	2	0	0	0	0	0	0	0	0	0	0	0	0	0	0	0	0	0	0	0	0	0	0	0	0	0	0	0	0	0	0	-
IS23644	Minicore	WI	Standard	2	0	0	0	0	0	0	0	0	0	0	0	0	0	0	0	0	0	0	0	0	0	0	0	0	0	0	0	0	0	0	-
IS23684	Minicore	FL	Low	1	0	0	0	0	0	0	0	0	0	0	0	0	0	0	0	0	0	0	0	0	0	0	0	0	0	0	0	0	0	0	-
IS23684	Minicore	WI	Low	1	0	0	0	0	0	0	0	0	0	0	0	0	0	0	0	0	0	0	0	0	0	0	0	0	0	0	0	0	0	0	-
IS23684	Minicore	FL	Low	2	0	0	0	0	0	0	0	0	0	0	0	0	0	0	0	0	0	0	0	0	0	0	0	0	0	0	0	0	0	0	-
IS23684	Minicore	WI	Low	2	0	0	0	0	0	0	0	0	0	0	0	0	0	0	0	0	0	0	0	0	0	0	0	0	0	0	0	0	0	0	-
IS23684	Minicore	FL	Standard	1	-	-	-	-	-	-	-	-	-	-	-	-	-	-	-	-	-	-	-	-	-	-	-	-	-	-	-	-	-	-	-
IS23684	Minicore	WI	Standard	1	0	0	0	0	0	0	0	0	0	0	0	0	0	0	0	0	0	0	0	0	0	0	0	0	0	0	0	0	0	0	-
IS23684	Minicore	FL	Standard	2	0	0	0	0	0	0	0	0	0	0	0	0	0	0	0	0	0	0	0	0	0	0	0	0	0	0	0	0	0	0	-
IS23684	Minicore	WI	Standard	2	0	0	0	0	0	0	0	0	0	0	0	0	0	0	0	0	0	0	0	0	0	0	0	0	0	0	0	0	0	0	-
IS2379	Minicore	FL	Low	1	0	0	0	0	0	0	0	0	0	0	0	0	0	0	0	0	0	0	0	0	0	0	0	0	0	0	0	0	0	0	-
IS2379	Minicore	WI	Low	1	0	0	0	0	0	0	0	0	0	0	0	0	0	0	0	0	0	0	0	0	0	0	0	0	0	0	0	0	0	0	-
IS2379	Minicore	FL	Low	2	0	0	0	0	0	0	0	0	0	0	0	0	0	0	0	0	0	0	0	0	0	0	0	0	0	0	0	0	0	0	-
IS2379	Minicore	WI	Low	2	0	0	0	0	0	0	0	0	0	0	0	0	0	0	0	0	0	0	0	0	0	0	0	0	0	0	0	0	0	0	-
IS2379	Minicore	FL	Standard	1	0	0	0	0	0	0	0	0	0	0	0	0	0	0	0	0	0	0	0	0	0	0	0	0	0	0	0	0	0	0	-
IS2379	Minicore	WI	Standard	1	0	0	0	0	0	0	0	0	0	0	0	0	0	0	0	0	0	0	0	0	0	0	0	0	0	0	0	0	0	0	-
IS2379	Minicore	FL	Standard	2	-	-	-	-	-	-	-	-	-	-	-	-	-	-	-	-	-	-	-	-	-	-	-	-	-	-	-	-	-	-	-
IS2379	Minicore	WI	Standard	2	0	0	0	0	0	0	0	0	0	0	0	0	0	0	0	0	0	0	0	0	0	0	0	0	0	0	0	0	0	0	-
IS2382	Minicore	FL	Low	1	0	0	0	0	0	0	0	0	0	0	0	0	0	0	0	0	0	0	0	0	0	0	0	0	0	0	0	0	0	0	-
IS2382	Minicore	FL	Low	2	0	0	0	0	0	0	0	0	0	0	0	0	0	0	0	0	0	0	0	0	0	0	0	0	0	0	0	0	0	0	-
IS2382	Minicore	WI	Low	2	0	0	0	0	0	0	0	0	0	0	0	0	0	0	0	0	0	0	0	0	0	0	0	0	0	0	0	0	0	0	-
IS2382	Minicore	WI	Low	2	0	0	0	0	0	0	0	0	0	0	0	0	0	0	0	0	0	0	0	0	0	0	0	0	0	0	0	0	0	0	-
IS2382	Minicore	FL	Standard	1	2	2	2	2	14	6	6	8.66667	60.48	71.32	52.86	61.5533	4.06	3.95	2.88	2.57	3.26	2.88	3.26667	761.915	415.943	391.285	523.048	16.31	12.21	12.5	13.69	13.59	14.2	13.75	1
IS2382	Minicore	WI	Standard	1	0	0	0	0	0	0	0	0	0	0	0	0	0	0	0	0	0	0	0	0	0	0	0	0	0	0	0	0	0	0	-
IS2382	Minicore	FL	Standard	2	0	0	0	0	0	0	0	0	0	0	0	0	0	0	0	0	0	0	0	0	0	0	0	0	0	0	0	0	0	0	-
IS2382	Minicore	WI	Standard	2	0	0	0	0	0	0	0	0	0	0	0	0	0	0	0	0	0	0	0	0	0	0	0	0	0	0	0	0	0	0	-
IS23891	Minicore	WI	Low	1	4	6	3	4.33333	9	7	24	13.3333	20	15	85	40	5.03	4.43	6.24	5.77	4.39	4.68	5.09	351.544	424.822	1372.98	716.447	21.27	21.22	24.28	23.45	23.39	22.72	22.7217	1
IS23891	Minicore	FL	Low	1	-	-	-	-	-	-	-	-	-	-	-	-	-	-	-	-	-	-	-	-	-	-	-	-	-	-	-	-	-	-	-
IS23891	Minicore	FL	Low	2	-	-	-	-	-	-	-	-	-	-	-	-	-	-	-	-	-	-	-	-	-	-	-	-	-	-	-	-	-	-	-
IS23891	Minicore	WI	Low	2	0	0	0	0	0	0	0	0	0	0	0	0	0	0	0	0	0	0	0	0	0	0	0	0	0	0	0	0	0	0	-
IS23891	Minicore	FL	Standard	1	0	0	0	0	0	0	0	0	0	0	0	0	0	0	0	0	0	0	0	0	0	0	0	0	0	0	0	0	0	0	-
IS23891	Minicore	WI	Standard	1	0	0	0	0	0	0	0	0	0	0	0	0	0	0	0	0	0	0	0	0	0	0	0	0	0	0	0	0	0	0	-
IS23891	Minicore	WI	Standard	1	0	0	0	0	0	0	0	0	0	0	0	0	0	0	0	0	0	0	0	0	0	0	0	0	0	0	0	0	0	0	-
IS23891	Minicore	FL	Standard	2	-	-	-	-	-	-	-	-	-	-	-	-	-	-	-	-	-	-	-	-	-	-	-	-	-	-	-	-	-	-	-
IS23992	Minicore	FL	Low	1	-	-	-	-	-	-	-	-	-	-	-	-	-	-	-	-	-	-	-	-	-	-	-	-	-	-	-	-	-	-	-
IS23992	Minicore	WI	Low	1	0	0	0	0	0	0	0	0	0	0	0	0	0	0	0	0	0	0	0	0	0	0	0	0	0	0	0	0	0	0	-
IS23992	Minicore	FL	Low	2	-	-	-	-	-	-	-	-	-	-	-	-	-	-	-	-	-	-	-	-	-	-	-	-	-	-	-	-	-	-	-
IS23992	Minicore	WI	Low	2	0	0	0	0	0	0	0	0	0	0	0	0	0	0	0	0	0	0	0	0	0	0	0	0	0	0	0	0	0	0	-
IS23992	Minicore	FL	Standard	1	-	-	-	-	-	-	-	-	-	-	-	-	-	-	-	-	-	-	-	-	-	-	-	-	-	-	-	-	-	-	-
IS23992	Minicore	WI	Standard	1	0	0	0	0	0	0	0	0	0	0	0	0	0	0	0	0	0	0	0	0	0	0	0	0	0	0	0	0	0	0	-
IS23992	Minicore	WI	Standard	2	3	3	3	3	20	2	15	12.3333	60	95	115	90	5.27	5.68	5.35	5.54	6.21	5.36	5.56833	1412.57	2212.12	3022.69	2215.79	17.11	17.48	16.83	16.95	15.42	16.92	16.785	1
IS23992	Minicore	FL	Standard	2	0	0	0	0	0	0	0	0	0	0	0	0	0	0	0	0	0	0	0	0	0	0	0	0	0	0	0	0	0	0	-
IS24139	Minicore	FL	Low	1	-	-	-	-	-	-	-	-	-	-	-	-	-	-	-	-	-	-	-	-	-	-	-	-	-	-	-	-	-	-	-
IS24139	Minicore	WI	Low	1	0	0	0	0	0	0	0	0	0	0	0	0	0	0	0	0	0	0	0	0	0	0	0	0	0	0	0	0	0	0	-
IS24139	Minicore	FL	Low	2	0	0	0	0	0	0	0	0	0	0	0	0	0	0	0	0	0	0	0	0	0	0	0	0	0	0	0	0	0	0	-
IS24139	Minicore	WI	Low	2	0	0	0	0	0	0	0	0	0	0	0	0	0	0	0	0	0	0	0	0	0	0	0	0	0	0	0	0	0	0	-
IS24139	Minicore	FL	Standard	1	0	0	0	0	0	0	0	0	0	0	0	0	0	0	0	0	0	0	0	0	0	0	0	0	0	0	0	0	0	0	-
IS24139	Minicore	WI	Standard	1	0	0	0	0	0	0	0	0	0	0	0	0	0	0	0	0	0	0	0	0	0	0	0	0	0	0	0	0	0	0	-
IS24139	Minicore	FL	Standard	2	-	-	-	-	-	-	-	-	-	-	-	-	-	-	-	-	-	-	-	-	-	-	-	-	-	-	-	-	-	-	-
IS24139	Minicore	WI	Standard	2	0	0	0	0	0	0	0	0	0	0	0	0	0	0	0	0	0	0	0	0	0	0	0	0	0	0	0	0	0	0	-
IS24175	Minicore	FL	Low	1	0	0	0	0	0	0	0	0	0	0	0	0	0	0	0	0	0	0	0	0	0	0	0	0	0	0	0	0	0	0	-
IS24175	Minicore	WI	Low	1	0	0	0	0	0	0	0	0	0	0	0	0	0	0	0	0	0	0	0	0	0	0	0	0	0	0	0	0	0	0	-
IS24175	Minicore	FL	Low	2	0	0	0	0	0	0	0	0	0	0	0	0	0	0	0	0	0	0	0	0	0	0	0	0	0	0	0	0	0	0	-
IS24175	Minicore	WI	Low	2	0	0	0	0	0	0	0	0	0	0	0	0	0	0	0	0	0	0	0	0	0	0	0	0	0	0	0	0	0	0	-
IS24175	Minicore	FL	Standard	1	0	0	0	0	0	0	0	0	0	0	0	0	0	0	0	0	0	0	0	0	0	0	0	0	0	0	0	0	0	0	-
IS24175	Minicore	WI	Standard	1	0	0	0	0	0	0	0	0	0	0	0	0	0	0	0	0	0	0	0	0	0	0	0	0	0	0	0	0	0	0	-
IS24175	Minicore	WI	Standard	2	2	2	2	2	3	11	12	8.66667	60	110	95	88.3333	5.92	5.16	5.1	5.67	4.91	5.19	5.325	1446.77	2505.26	1902.81	1951.61	18	19.19	20.06	20.39	17.46	17.92	18.8367	1
IS24175	Minicore	FL	Standard	2	-	-	-	-	-	-	-	-	-	-	-	-	-	-	-	-	-	-	-	-	-	-	-	-	-	-	-	-	-	-	-
IS24218	Minicore	WI	Low	1	3	4	2	3	1	6	15	7.33333	60	40	80	60	5.22	5.95	5.2	4.46	5.38	3.87	5.01333	1469.9	732.898	1344.01	1182.27	18.71	19.78	18.36	18.24	18.62	18.22	18.655	1
IS24218	Minicore	FL	Low	1	0	0	0	0	0	0	0	0	0	0	0	0	0	0	0	0	0	0	0	0	0	0	0	0	0	0	0	0	0	0	-
IS24218	Minicore	FL	Low	2	0	0	0	0	0	0	0	0	0	0	0	0	0	0	0	0	0	0	0	0	0	0	0	0	0	0	0	0	0	0	-
IS24218	Minicore	WI	Low	2	0	0	0	0	0	0	0	0	0	0	0	0	0	0	0	0	0	0	0	0	0	0	0	0	0	0	0	0	0	0	-
IS24218	Minicore	FL	Standard	1	5	4	7	5.33333	11	13	14	12.6667	59.9	54.91	88.38	71.645	3.87	4.03	2.58	2.6	2.76	2.62	3.07667	734.258	289.295	502.283	508.612	18.71	20.07	13.38	14.08	14.28	15.06	15.93	-
IS24218	Minicore	WI	Standard	1	0	0	0	0	0	0	0	0	0	0	0	0	0	0	0	0	0	0	0	0	0	0	0	0	0	0	0	0	0	0	-
IS24218	Minicore	FL	Standard	2	4	5	5	4.66667	17	10	14	13.6667	89.43	69.66	168.14	109.077	3.78	3.96	4.06	4.08	4.44	5.08	4.23333	1051.95	906.279	2992.09	1650.11	21.18	19.99	17.81	17.91	20.83	19.43	19.525	0
IS24218	Minicore	WI	Standard	2	0	0	0	0	0	0	0	0	0	0	0	0	0	0	0	0	0	0	0	0	0	0	0	0	0	0	0	0	0	0	-
IS24939	Minicore	FL	Low	1	0	0	0	0	0	0	0	0	0	0	0	0	0	0	0	0	0	0	0	0	0	0	0	0	0	0	0	0	0	0	-
IS24939	Minicore	WI	Low	1	0	0	0	0	0	0	0	0	0	0	0	0	0	0	0	0	0	0	0	0	0	0	0	0	0	0	0	0	0	0	-
IS24939	Minicore	FL	Low	2	0	0	0	0	0	0	0	0	0	0	0	0	0	0	0	0	0	0	0	0	0	0	0	0	0	0	0	0	0	0	-
IS24939	Minicore	WI	Low	2	0	0	0	0	0	0	0	0	0	0	0	0	0	0	0	0	0	0	0	0	0	0	0	0	0	0	0	0	0	0	-
IS24939	Minicore	FL	Standard	1	-	-	-	-	-	-	-	-	-	-	-	-	-	-	-	-	-	-	-	-	-	-	-	-	-	-	-	-	-	-	-
IS24939	Minicore	WI	Standard	1	0	0	0	0	0	0	0	0	0	0	0	0	0	0	0	0	0	0	0	0	0	0	0	0	0	0	0	0	0	0	-
IS24939	Minicore	FL	Standard	2	0	0	0	0	0	0	0	0	0	0	0	0	0	0	0	0	0	0	0	0	0	0	0	0	0	0	0	0	0	0	-
IS24939	Minicore	WI	Standard	2	0	0	0	0	0	0	0	0	0	0	0	0	0	0	0	0	0	0	0	0	0	0	0	0	0	0	0	0	0	0	-
IS24953	Minicore	FL	Low	1	0	0	0	0	0	0	0	0	0	0	0	0	0	0	0	0	0	0	0	0	0	0	0	0	0	0	0	0	0	0	-
IS24953	Minicore	WI	Low	1	0	0	0	0	0	0	0	0	0	0	0	0	0	0	0	0	0	0	0	0	0	0	0	0	0	0	0	0	0	0	-
IS24953	Minicore	FL	Low	2	0	0	0	0	0	0	0	0	0	0	0	0	0	0	0	0	0	0	0	0	0	0	0	0	0	0	0	0	0	0	-
IS24953	Minicore	WI	Low	2	0	0	0	0	0	0	0	0	0	0	0	0	0	0	0	0	0	0	0	0	0	0	0	0	0	0	0	0	0	0	-
IS24953	Minicore	FL	Standard	1	0	0	0	0	0	0	0	0	0	0	0	0	0	0	0	0	0	0	0	0	0	0	0	0	0	0	0	0	0	0	-
IS24953	Minicore	WI	Standard	1	0	0	0	0	0	0	0	0	0	0	0	0	0	0	0	0	0	0	0	0	0	0	0	0	0	0	0	0	0	0	-
IS24953	Minicore	FL	Standard	2	-	-	-	-	-	-	-	-	-	-	-	-	-	-	-	-	-	-	-	-	-	-	-	-	-	-	-	-	-	-	-
IS24953	Minicore	WI	Standard	2	0	0	0	0	0	0	0	0	0	0	0	0	0	0	0	0	0	0	0	0	0	0	0	0	0	0	0	0	0	0	-
IS25249	Minicore	FL	Low	1	-	-	-	-	-	-	-	-	-	-	-	-	-	-	-	-	-	-	-	-	-	-	-	-	-	-	-	-	-	-	-
IS25249	Minicore	WI	Low	1	0	0	0	0	0	0	0	0	0	0	0	0	0	0	0	0	0	0	0	0	0	0	0	0	0	0	0	0	0	0	-
IS25249	Minicore	WI	Low	2	3	3	4	3.33333	18	21	11	16.6667	30	45	30	35	4.41	5.19	5.52	5.11	6.37	6.27	5.47833	542.867	998.409	941.12	827.465	22.3	24.21	23.21	24.44	24.13	24.7	23.8317	1
IS25249	Minicore	FL	Low	2	0	0	0	0	0	0	0	0	0	0	0	0	0	0	0	0	0	0	0	0	0	0	0	0	0	0	0	0	0	0	-
IS25249	Minicore	FL	Standard	1	-	-	-	-	-	-	-	-	-	-	-	-	-	-	-	-	-	-	-	-	-	-	-	-	-	-	-	-	-	-	-
IS25249	Minicore	WI	Standard	1	0	0	0	0	0	0	0	0	0	0	0	0	0	0	0	0	0	0	0	0	0	0	0	0	0	0	0	0	0	0	-
IS25249	Minicore	WI	Standard	2	4	4	3	3.66667	9	2	19	10	35	100	55	63.3333	4.88	6.77	6.96	6.71	4.95	5.62	5.98167	932.716	3669.16	1206.54	1936.14	24.58	25.19	24.62	23.73	21.53	22.2	23.6417	1
IS25249	Minicore	FL	Standard	2	0	0	0	0	0	0	0	0	0	0	0	0	0	0	0	0	0	0	0	0	0	0	0	0	0	0	0	0	0	0	-
IS25301	Minicore	WI	Low	1	3	4	3	3.33333	5	1	6	4	50	5	10	21.6667	4.82	5.96	2.72	4.63	4.56	3.72	4.40167	1140.87	53.0364	134.614	442.841	19.63	19.37	22.6	22.83	22.02	21.68	21.355	1
IS25301	Minicore	FL	Low	1	0	0	0	0	0	0	0	0	0	0	0	0	0	0	0	0	0	0	0	0	0	0	0	0	0	0	0	0	0	0	-
IS25301	Minicore	WI	Low	2	3	2	2	2.33333	22	28	32	27.3333	75	85	85	81.6667	4.82	4.72	3.91	4.52	3.21	3.26	4.07333	1340.26	1186.05	698.646	1074.98	26.29	25.52	24.44	24.38	22.36	22.02	24.1683	1
IS25301	Minicore	FL	Low	2	0	0	0	0	0	0	0	0	0	0	0	0	0	0	0	0	0	0	0	0	0	0	0	0	0	0	0	0	0	0	-
IS25301	Minicore	FL	Standard	1	-	-	-	-	-	-	-	-	-	-	-	-	-	-	-	-	-	-	-	-	-	-	-	-	-	-	-	-	-	-	-
IS25301	Minicore	WI	Standard	1	0	0	0	0	0	0	0	0	0	0	0	0	0	0	0	0	0	0	0	0	0	0	0	0	0	0	0	0	0	0	-
IS25301	Minicore	FL	Standard	2	0	0	0	0	0	0	0	0	0	0	0	0	0	0	0	0	0	0	0	0	0	0	0	0	0	0	0	0	0	0	-
IS25301	Minicore	WI	Standard	2	0	0	0	0	0	0	0	0	0	0	0	0	0	0	0	0	0	0	0	0	0	0	0	0	0	0	0	0	0	0	-
IS25548	Minicore	FL	Low	1	0	0	0	0	0	0	0	0	0	0	0	0	0	0	0	0	0	0	0	0	0	0	0	0	0	0	0	0	0	0	-
IS25548	Minicore	WI	Low	1	0	0	0	0	0	0	0	0	0	0	0	0	0	0	0	0	0	0	0	0	0	0	0	0	0	0	0	0	0	0	-
IS25548	Minicore	FL	Low	2	0	0	0	0	0	0	0	0	0	0	0	0	0	0	0	0	0	0	0	0	0	0	0	0	0	0	0	0	0	0	-
IS25548	Minicore	WI	Low	2	0	0	0	0	0	0	0	0	0	0	0	0	0	0	0	0	0	0	0	0	0	0	0	0	0	0	0	0	0	0	-
IS25548	Minicore	FL	Standard	1	-	-	-	-	-	-	-	-	-	-	-	-	-	-	-	-	-	-	-	-	-	-	-	-	-	-	-	-	-	-	-
IS25548	Minicore	WI	Standard	1	0	0	0	0	0	0	0	0	0	0	0	0	0	0	0	0	0	0	0	0	0	0	0	0	0	0	0	0	0	0	-
IS25548	Minicore	WI	Standard	2	3	3	3	3	16	13	13	14	135	130	110	125	5.94	6.15	4.19	5.16	4.57	4.85	5.14333	3874.5	2231.5	1916.57	2674.19	20.58	21.25	16.5	16.71	17.18	17.75	18.3283	1
IS25548	Minicore	FL	Standard	2	0	0	0	0	0	0	0	0	0	0	0	0	0	0	0	0	0	0	0	0	0	0	0	0	0	0	0	0	0	0	-
IS25732	Minicore	FL	Low	1	-	-	-	-	-	-	-	-	-	-	-	-	-	-	-	-	-	-	-	-	-	-	-	-	-	-	-	-	-	-	-
IS25732	Minicore	WI	Low	1	0	0	0	0	0	0	0	0	0	0	0	0	0	0	0	0	0	0	0	0	0	0	0	0	0	0	0	0	0	0	-
IS25732	Minicore	FL	Low	2	0	0	0	0	0	0	0	0	0	0	0	0	0	0	0	0	0	0	0	0	0	0	0	0	0	0	0	0	0	0	-
IS25732	Minicore	WI	Low	2	0	0	0	0	0	0	0	0	0	0	0	0	0	0	0	0	0	0	0	0	0	0	0	0	0	0	0	0	0	0	-
IS25732	Minicore	FL	Standard	1	-	-	-	-	-	-	-	-	-	-	-	-	-	-	-	-	-	-	-	-	-	-	-	-	-	-	-	-	-	-	-
IS25732	Minicore	WI	Standard	1	0	0	0	0	0	0	0	0	0	0	0	0	0	0	0	0	0	0	0	0	0	0	0	0	0	0	0	0	0	0	-
IS25732	Minicore	FL	Standard	2	10	6	6	7.33333	16	7	10	11	26.07	57.34	48.51	43.9733	4.44	4.22	3.23	3.16	3.15	2.67	3.47833	383.89	459.715	322.631	388.745	19.64	19.71	16.41	16.55	19.14	20	18.575	1
IS25732	Minicore	WI	Standard	2	0	0	0	0	0	0	0	0	0	0	0	0	0	0	0	0	0	0	0	0	0	0	0	0	0	0	0	0	0	0	-
IS25836	Minicore	FL	Low	1	-	-	-	-	-	-	-	-	-	-	-	-	-	-	-	-	-	-	-	-	-	-	-	-	-	-	-	-	-	-	-
IS25836	Minicore	WI	Low	1	0	0	0	0	0	0	0	0	0	0	0	0	0	0	0	0	0	0	0	0	0	0	0	0	0	0	0	0	0	0	-
IS25836	Minicore	FL	Low	2	0	0	0	0	0	0	0	0	0	0	0	0	0	0	0	0	0	0	0	0	0	0	0	0	0	0	0	0	0	0	-
IS25836	Minicore	WI	Low	2	0	0	0	0	0	0	0	0	0	0	0	0	0	0	0	0	0	0	0	0	0	0	0	0	0	0	0	0	0	0	-
IS25836	Minicore	FL	Standard	1	0	0	0	0	0	0	0	0	0	0	0	0	0	0	0	0	0	0	0	0	0	0	0	0	0	0	0	0	0	0	-
IS25836	Minicore	WI	Standard	1	0	0	0	0	0	0	0	0	0	0	0	0	0	0	0	0	0	0	0	0	0	0	0	0	0	0	0	0	0	0	-
IS25836	Minicore	FL	Standard	2	0	0	0	0	0	0	0	0	0	0	0	0	0	0	0	0	0	0	0	0	0	0	0	0	0	0	0	0	0	0	-
IS25836	Minicore	WI	Standard	2	0	0	0	0	0	0	0	0	0	0	0	0	0	0	0	0	0	0	0	0	0	0	0	0	0	0	0	0	0	0	-
IS25910	Minicore	FL	Low	1	0	0	0	0	0	0	0	0	0	0	0	0	0	0	0	0	0	0	0	0	0	0	0	0	0	0	0	0	0	0	-
IS25910	Minicore	WI	Low	1	0	0	0	0	0	0	0	0	0	0	0	0	0	0	0	0	0	0	0	0	0	0	0	0	0	0	0	0	0	0	-
IS25910	Minicore	FL	Low	2	0	0	0	0	0	0	0	0	0	0	0	0	0	0	0	0	0	0	0	0	0	0	0	0	0	0	0	0	0	0	-
IS25910	Minicore	WI	Low	2	0	0	0	0	0	0	0	0	0	0	0	0	0	0	0	0	0	0	0	0	0	0	0	0	0	0	0	0	0	0	-
IS25910	Minicore	FL	Standard	1	-	-	-	-	-	-	-	-	-	-	-	-	-	-	-	-	-	-	-	-	-	-	-	-	-	-	-	-	-	-	-
IS25910	Minicore	WI	Standard	1	0	0	0	0	0	0	0	0	0	0	0	0	0	0	0	0	0	0	0	0	0	0	0	0	0	0	0	0	0	0	-
IS25910	Minicore	FL	Standard	2	0	0	0	0	0	0	0	0	0	0	0	0	0	0	0	0	0	0	0	0	0	0	0	0	0	0	0	0	0	0	-
IS25910	Minicore	WI	Standard	2	0	0	0	0	0	0	0	0	0	0	0	0	0	0	0	0	0	0	0	0	0	0	0	0	0	0	0	0	0	0	-
IS26025	Minicore	FL	Low	1	0	0	0	0	0	0	0	0	0	0	0	0	0	0	0	0	0	0	0	0	0	0	0	0	0	0	0	0	0	0	-
IS26025	Minicore	WI	Low	1	0	0	0	0	0	0	0	0	0	0	0	0	0	0	0	0	0	0	0	0	0	0	0	0	0	0	0	0	0	0	-
IS26025	Minicore	FL	Low	2	0	0	0	0	0	0	0	0	0	0	0	0	0	0	0	0	0	0	0	0	0	0	0	0	0	0	0	0	0	0	-
IS26025	Minicore	WI	Low	2	0	0	0	0	0	0	0	0	0	0	0	0	0	0	0	0	0	0	0	0	0	0	0	0	0	0	0	0	0	0	-
IS26025	Minicore	FL	Standard	1	4	3	2	3	12	6	12	10	89.05	31.26	28.2	49.5033	3.81	3.22	30.01	3.26	3.55	3.5	7.89167	864.12	6793.98	275.205	2644.43	15.02	14.76	15.17	14.56	16.68	16.56	15.4583	1
IS26025	Minicore	WI	Standard	1	0	0	0	0	0	0	0	0	0	0	0	0	0	0	0	0	0	0	0	0	0	0	0	0	0	0	0	0	0	0	-
IS26025	Minicore	FL	Standard	2	6	4	8	6	14	8	14	12	96.2	48.62	58.76	67.86	3.85	4.31	3.65	3.29	4.88	4.45	4.07167	1257.72	459.794	1004.33	907.281	18.6	18.31	13.08	13.32	21.12	21.14	17.595	1
IS26025	Minicore	WI	Standard	2	0	0	0	0	0	0	0	0	0	0	0	0	0	0	0	0	0	0	0	0	0	0	0	0	0	0	0	0	0	0	-
IS26046	Minicore	FL	Low	1	0	0	0	0	0	0	0	0	0	0	0	0	0	0	0	0	0	0	0	0	0	0	0	0	0	0	0	0	0	0	-
IS26046	Minicore	WI	Low	1	0	0	0	0	0	0	0	0	0	0	0	0	0	0	0	0	0	0	0	0	0	0	0	0	0	0	0	0	0	0	-
IS26046	Minicore	WI	Low	2	2	2	2	2	6	2	16	8	100	50	95	81.6667	4.99	5.38	5.44	6.01	5.82	6.2	5.64	2111.48	1287.09	2695.02	2031.2	16.55	16.66	17.79	18.36	19.52	19.47	18.0583	1
IS26046	Minicore	FL	Low	2	0	0	0	0	0	0	0	0	0	0	0	0	0	0	0	0	0	0	0	0	0	0	0	0	0	0	0	0	0	0	-
IS26046	Minicore	FL	Standard	1	5	5	5	5	7	17	6	10	71.15	76.41	28.92	58.8267	3.65	4.04	3.71	4.02	3.51	3.31	3.70667	826.147	896.476	264.117	662.247	15.56	15.68	14.68	15.13	18.2	19.39	16.44	1
IS26046	Minicore	WI	Standard	1	0	0	0	0	0	0	0	0	0	0	0	0	0	0	0	0	0	0	0	0	0	0	0	0	0	0	0	0	0	0	-
IS26046	Minicore	FL	Standard	2	-	-	-	-	-	-	-	-	-	-	-	-	-	-	-	-	-	-	-	-	-	-	-	-	-	-	-	-	-	-	-
IS26046	Minicore	WI	Standard	2	0	0	0	0	0	0	0	0	0	0	0	0	0	0	0	0	0	0	0	0	0	0	0	0	0	0	0	0	0	0	-
IS26222	Minicore	FL	Low	1	-	-	-	-	-	-	-	-	-	-	-	-	-	-	-	-	-	-	-	-	-	-	-	-	-	-	-	-	-	-	-
IS26222	Minicore	WI	Low	1	0	0	0	0	0	0	0	0	0	0	0	0	0	0	0	0	0	0	0	0	0	0	0	0	0	0	0	0	0	0	-
IS26222	Minicore	FL	Low	2	0	0	0	0	0	0	0	0	0	0	0	0	0	0	0	0	0	0	0	0	0	0	0	0	0	0	0	0	0	0	-
IS26222	Minicore	WI	Low	2	0	0	0	0	0	0	0	0	0	0	0	0	0	0	0	0	0	0	0	0	0	0	0	0	0	0	0	0	0	0	-
IS26222	Minicore	FL	Standard	1	-	-	-	-	-	-	-	-	-	-	-	-	-	-	-	-	-	-	-	-	-	-	-	-	-	-	-	-	-	-	-
IS26222	Minicore	WI	Standard	1	0	0	0	0	0	0	0	0	0	0	0	0	0	0	0	0	0	0	0	0	0	0	0	0	0	0	0	0	0	0	-
IS26222	Minicore	FL	Standard	2	0	0	0	0	0	0	0	0	0	0	0	0	0	0	0	0	0	0	0	0	0	0	0	0	0	0	0	0	0	0	-
IS26222	Minicore	WI	Standard	2	0	0	0	0	0	0	0	0	0	0	0	0	0	0	0	0	0	0	0	0	0	0	0	0	0	0	0	0	0	0	-
IS26484	Minicore	FL	Low	1	0	0	0	0	0	0	0	0	0	0	0	0	0	0	0	0	0	0	0	0	0	0	0	0	0	0	0	0	0	0	-
IS26484	Minicore	WI	Low	1	0	0	0	0	0	0	0	0	0	0	0	0	0	0	0	0	0	0	0	0	0	0	0	0	0	0	0	0	0	0	-
IS26484	Minicore	FL	Low	2	0	0	0	0	0	0	0	0	0	0	0	0	0	0	0	0	0	0	0	0	0	0	0	0	0	0	0	0	0	0	-
IS26484	Minicore	WI	Low	2	0	0	0	0	0	0	0	0	0	0	0	0	0	0	0	0	0	0	0	0	0	0	0	0	0	0	0	0	0	0	-
IS26484	Minicore	FL	Standard	1	0	0	0	0	0	0	0	0	0	0	0	0	0	0	0	0	0	0	0	0	0	0	0	0	0	0	0	0	0	0	-
IS26484	Minicore	WI	Standard	1	0	0	0	0	0	0	0	0	0	0	0	0	0	0	0	0	0	0	0	0	0	0	0	0	0	0	0	0	0	0	-
IS26484	Minicore	FL	Standard	2	-	-	-	-	-	-	-	-	-	-	-	-	-	-	-	-	-	-	-	-	-	-	-	-	-	-	-	-	-	-	-
IS26484	Minicore	WI	Standard	2	0	0	0	0	0	0	0	0	0	0	0	0	0	0	0	0	0	0	0	0	0	0	0	0	0	0	0	0	0	0	-
IS26617	Minicore	FL	Low	1	0	0	0	0	0	0	0	0	0	0	0	0	0	0	0	0	0	0	0	0	0	0	0	0	0	0	0	0	0	0	-
IS26617	Minicore	WI	Low	1	0	0	0	0	0	0	0	0	0	0	0	0	0	0	0	0	0	0	0	0	0	0	0	0	0	0	0	0	0	0	-
IS26617	Minicore	FL	Low	2	0	0	0	0	0	0	0	0	0	0	0	0	0	0	0	0	0	0	0	0	0	0	0	0	0	0	0	0	0	0	-
IS26617	Minicore	WI	Low	2	0	0	0	0	0	0	0	0	0	0	0	0	0	0	0	0	0	0	0	0	0	0	0	0	0	0	0	0	0	0	-
IS26617	Minicore	FL	Standard	1	-	-	-	-	-	-	-	-	-	-	-	-	-	-	-	-	-	-	-	-	-	-	-	-	-	-	-	-	-	-	-
IS26617	Minicore	WI	Standard	1	0	0	0	0	0	0	0	0	0	0	0	0	0	0	0	0	0	0	0	0	0	0	0	0	0	0	0	0	0	0	-
IS26617	Minicore	FL	Standard	2	0	0	0	0	0	0	0	0	0	0	0	0	0	0	0	0	0	0	0	0	0	0	0	0	0	0	0	0	0	0	-
IS26617	Minicore	WI	Standard	2	0	0	0	0	0	0	0	0	0	0	0	0	0	0	0	0	0	0	0	0	0	0	0	0	0	0	0	0	0	0	-
IS27034	Minicore	FL	Low	1	-	-	-	-	-	-	-	-	-	-	-	-	-	-	-	-	-	-	-	-	-	-	-	-	-	-	-	-	-	-	-
IS27034	Minicore	WI	Low	1	0	0	0	0	0	0	0	0	0	0	0	0	0	0	0	0	0	0	0	0	0	0	0	0	0	0	0	0	0	0	-
IS27034	Minicore	WI	Low	2	2	2	3	2.33333	30	23	34	29	60	80	70	70	5.2	6.03	5.38	5.69	5.33	6.22	5.64167	1485.73	1924.93	1833.54	1748.07	28.91	29.06	26.85	27.61	23.36	23.08	26.4783	1
IS27034	Minicore	FL	Low	2	0	0	0	0	0	0	0	0	0	0	0	0	0	0	0	0	0	0	0	0	0	0	0	0	0	0	0	0	0	0	-
IS27034	Minicore	FL	Standard	1	0	0	0	0	0	0	0	0	0	0	0	0	0	0	0	0	0	0	0	0	0	0	0	0	0	0	0	0	0	0	-
IS27034	Minicore	WI	Standard	1	0	0	0	0	0	0	0	0	0	0	0	0	0	0	0	0	0	0	0	0	0	0	0	0	0	0	0	0	0	0	-
IS27034	Minicore	FL	Standard	2	0	0	0	0	0	0	0	0	0	0	0	0	0	0	0	0	0	0	0	0	0	0	0	0	0	0	0	0	0	0	-
IS27034	Minicore	WI	Standard	2	0	0	0	0	0	0	0	0	0	0	0	0	0	0	0	0	0	0	0	0	0	0	0	0	0	0	0	0	0	0	-
IS27557	Minicore	FL	Low	1	0	0	0	0	0	0	0	0	0	0	0	0	0	0	0	0	0	0	0	0	0	0	0	0	0	0	0	0	0	0	-
IS27557	Minicore	WI	Low	1	0	0	0	0	0	0	0	0	0	0	0	0	0	0	0	0	0	0	0	0	0	0	0	0	0	0	0	0	0	0	-
IS27557	Minicore	FL	Low	2	0	0	0	0	0	0	0	0	0	0	0	0	0	0	0	0	0	0	0	0	0	0	0	0	0	0	0	0	0	0	-
IS27557	Minicore	WI	Low	2	0	0	0	0	0	0	0	0	0	0	0	0	0	0	0	0	0	0	0	0	0	0	0	0	0	0	0	0	0	0	-
IS27557	Minicore	FL	Standard	1	0	0	0	0	0	0	0	0	0	0	0	0	0	0	0	0	0	0	0	0	0	0	0	0	0	0	0	0	0	0	-
IS27557	Minicore	WI	Standard	1	0	0	0	0	0	0	0	0	0	0	0	0	0	0	0	0	0	0	0	0	0	0	0	0	0	0	0	0	0	0	-
IS27557	Minicore	FL	Standard	2	4	4	4	4	18	16	10	14.6667	41.41	62.61	48.66	50.8933	3.83	3.63	4.14	4.67	5.11	4	4.23	452.494	954.168	792.936	733.199	14.01	14.14	17.96	17.92	14.56	15.14	15.6217	0
IS27557	Minicore	WI	Standard	2	0	0	0	0	0	0	0	0	0	0	0	0	0	0	0	0	0	0	0	0	0	0	0	0	0	0	0	0	0	0	-
IS27697	Minicore	FL	Low	1	0	0	0	0	0	0	0	0	0	0	0	0	0	0	0	0	0	0	0	0	0	0	0	0	0	0	0	0	0	0	-
IS27697	Minicore	WI	Low	1	0	0	0	0	0	0	0	0	0	0	0	0	0	0	0	0	0	0	0	0	0	0	0	0	0	0	0	0	0	0	-
IS27697	Minicore	WI	Low	1	0	0	0	0	0	0	0	0	0	0	0	0	0	0	0	0	0	0	0	0	0	0	0	0	0	0	0	0	0	0	-
IS27697	Minicore	WI	Low	2	6	4	2	4	2	16	20	12.6667	10	30	75	38.3333	7.05	6.08	7.95	5.8	7.81	6.31	6.83333	338.5	1113.67	2936.03	1462.73	27.75	28.08	26.5	25.57	26.81	26.74	26.9083	1
IS27697	Minicore	FL	Standard	1	-	-	-	-	-	-	-	-	-	-	-	-	-	-	-	-	-	-	-	-	-	-	-	-	-	-	-	-	-	-	-
IS27697	Minicore	WI	Standard	1	0	0	0	0	0	0	0	0	0	0	0	0	0	0	0	0	0	0	0	0	0	0	0	0	0	0	0	0	0	0	-
IS27697	Minicore	FL	Standard	2	0	0	0	0	0	0	0	0	0	0	0	0	0	0	0	0	0	0	0	0	0	0	0	0	0	0	0	0	0	0	-
IS27697	Minicore	WI	Standard	2	0	0	0	0	0	0	0	0	0	0	0	0	0	0	0	0	0	0	0	0	0	0	0	0	0	0	0	0	0	0	-
IS27697	Minicore	FL	Low	2	0	0	0	0	0	0	0	0	0	0	0	0	0	0	0	0	0	0	0	0	0	0	0	0	0	0	0	0	0	0	-
IS2787	Minicore	FL	Low	1	-	-	-	-	-	-	-	-	-	-	-	-	-	-	-	-	-	-	-	-	-	-	-	-	-	-	-	-	-	-	-
IS2787	Minicore	WI	Low	1	0	0	0	0	0	0	0	0	0	0	0	0	0	0	0	0	0	0	0	0	0	0	0	0	0	0	0	0	0	0	-
IS2787	Minicore	WI	Low	2	2	2	2	2	10	8	7	8.33333	175	160	155	163.333	4.63	4.78	3.01	3.46	4.39	4.67	4.15667	3042.61	1315.1	2498.14	2285.29	17.03	17.56	15.78	16.03	15.35	15.48	16.205	1
IS2787	Minicore	FL	Low	2	0	0	0	0	0	0	0	0	0	0	0	0	0	0	0	0	0	0	0	0	0	0	0	0	0	0	0	0	0	0	-
IS2787	Minicore	FL	Standard	1	-	-	-	-	-	-	-	-	-	-	-	-	-	-	-	-	-	-	-	-	-	-	-	-	-	-	-	-	-	-	-
IS2787	Minicore	WI	Standard	1	0	0	0	0	0	0	0	0	0	0	0	0	0	0	0	0	0	0	0	0	0	0	0	0	0	0	0	0	0	0	-
IS2787	Minicore	FL	Standard	2	0	0	0	0	0	0	0	0	0	0	0	0	0	0	0	0	0	0	0	0	0	0	0	0	0	0	0	0	0	0	-
IS2787	Minicore	WI	Standard	2	0	0	0	0	0	0	0	0	0	0	0	0	0	0	0	0	0	0	0	0	0	0	0	0	0	0	0	0	0	0	-
IS27887	Minicore	FL	Low	1	0	0	0	0	0	0	0	0	0	0	0	0	0	0	0	0	0	0	0	0	0	0	0	0	0	0	0	0	0	0	-
IS27887	Minicore	WI	Low	1	0	0	0	0	0	0	0	0	0	0	0	0	0	0	0	0	0	0	0	0	0	0	0	0	0	0	0	0	0	0	-
IS27887	Minicore	FL	Low	2	0	0	0	0	0	0	0	0	0	0	0	0	0	0	0	0	0	0	0	0	0	0	0	0	0	0	0	0	0	0	-
IS27887	Minicore	WI	Low	2	0	0	0	0	0	0	0	0	0	0	0	0	0	0	0	0	0	0	0	0	0	0	0	0	0	0	0	0	0	0	-
IS27887	Minicore	FL	Standard	1	4	3	3	3.33333	20	12	9	13.6667	32.61	45.2	34.92	37.5767	3.14	3.32	3.72	3.66	3.13	3.98	3.49167	1068.82	483.371	346.611	632.935	27.37	24.83	19.83	20.02	20.78	20.3	22.1883	1
IS27887	Minicore	WI	Standard	1	0	0	0	0	0	0	0	0	0	0	0	0	0	0	0	0	0	0	0	0	0	0	0	0	0	0	0	0	0	0	-
IS27887	Minicore	FL	Standard	2	0	0	0	0	0	0	0	0	0	0	0	0	0	0	0	0	0	0	0	0	0	0	0	0	0	0	0	0	0	0	-
IS27887	Minicore	WI	Standard	2	0	0	0	0	0	0	0	0	0	0	0	0	0	0	0	0	0	0	0	0	0	0	0	0	0	0	0	0	0	0	-
IS28141	Minicore	FL	Low	1	0	0	0	0	0	0	0	0	0	0	0	0	0	0	0	0	0	0	0	0	0	0	0	0	0	0	0	0	0	0	-
IS28141	Minicore	WI	Low	1	0	0	0	0	0	0	0	0	0	0	0	0	0	0	0	0	0	0	0	0	0	0	0	0	0	0	0	0	0	0	-
IS28141	Minicore	FL	Low	2	0	0	0	0	0	0	0	0	0	0	0	0	0	0	0	0	0	0	0	0	0	0	0	0	0	0	0	0	0	0	-
IS28141	Minicore	WI	Low	2	0	0	0	0	0	0	0	0	0	0	0	0	0	0	0	0	0	0	0	0	0	0	0	0	0	0	0	0	0	0	-
IS28141	Minicore	FL	Standard	1	0	0	0	0	0	0	0	0	0	0	0	0	0	0	0	0	0	0	0	0	0	0	0	0	0	0	0	0	0	0	-
IS28141	Minicore	WI	Standard	1	0	0	0	0	0	0	0	0	0	0	0	0	0	0	0	0	0	0	0	0	0	0	0	0	0	0	0	0	0	0	-
IS28141	Minicore	FL	Standard	2	-	-	-	-	-	-	-	-	-	-	-	-	-	-	-	-	-	-	-	-	-	-	-	-	-	-	-	-	-	-	-
IS28141	Minicore	WI	Standard	2	0	0	0	0	0	0	0	0	0	0	0	0	0	0	0	0	0	0	0	0	0	0	0	0	0	0	0	0	0	0	-
IS28313	Minicore	FL	Low	1	0	0	0	0	0	0	0	0	0	0	0	0	0	0	0	0	0	0	0	0	0	0	0	0	0	0	0	0	0	0	-
IS28313	Minicore	WI	Low	1	0	0	0	0	0	0	0	0	0	0	0	0	0	0	0	0	0	0	0	0	0	0	0	0	0	0	0	0	0	0	-
IS28313	Minicore	FL	Low	2	0	0	0	0	0	0	0	0	0	0	0	0	0	0	0	0	0	0	0	0	0	0	0	0	0	0	0	0	0	0	-
IS28313	Minicore	WI	Low	2	0	0	0	0	0	0	0	0	0	0	0	0	0	0	0	0	0	0	0	0	0	0	0	0	0	0	0	0	0	0	-
IS28313	Minicore	FL	Standard	1	-	-	-	-	-	-	-	-	-	-	-	-	-	-	-	-	-	-	-	-	-	-	-	-	-	-	-	-	-	-	-
IS28313	Minicore	WI	Standard	1	0	0	0	0	0	0	0	0	0	0	0	0	0	0	0	0	0	0	0	0	0	0	0	0	0	0	0	0	0	0	-
IS28313	Minicore	FL	Standard	2	0	0	0	0	0	0	0	0	0	0	0	0	0	0	0	0	0	0	0	0	0	0	0	0	0	0	0	0	0	0	-
IS28313	Minicore	WI	Standard	2	0	0	0	0	0	0	0	0	0	0	0	0	0	0	0	0	0	0	0	0	0	0	0	0	0	0	0	0	0	0	-
IS28389	Minicore	FL	Low	1	0	0	0	0	0	0	0	0	0	0	0	0	0	0	0	0	0	0	0	0	0	0	0	0	0	0	0	0	0	0	-
IS28389	Minicore	WI	Low	1	0	0	0	0	0	0	0	0	0	0	0	0	0	0	0	0	0	0	0	0	0	0	0	0	0	0	0	0	0	0	-
IS28389	Minicore	FL	Low	2	0	0	0	0	0	0	0	0	0	0	0	0	0	0	0	0	0	0	0	0	0	0	0	0	0	0	0	0	0	0	-
IS28389	Minicore	WI	Low	2	0	0	0	0	0	0	0	0	0	0	0	0	0	0	0	0	0	0	0	0	0	0	0	0	0	0	0	0	0	0	-
IS28389	Minicore	FL	Standard	1	4	4	3	3.66667	14	14	12	13.3333	28.18	38.38	24.72	30.4267	4.02	3.71	3.58	3.84	4.26	3.83	3.87333	330.62	414.899	317.669	354.396	17.14	13.85	14.65	15.65	14.7	14.73	15.12	1
IS28389	Minicore	WI	Standard	1	0	0	0	0	0	0	0	0	0	0	0	0	0	0	0	0	0	0	0	0	0	0	0	0	0	0	0	0	0	0	-
IS28389	Minicore	FL	Standard	2	2	3	3	2.66667	12	14	12	12.6667	38.15	44.8	54.58	45.8433	4.36	3.61	3.22	2.9	3.33	3.53	3.49167	475.818	329.466	504.326	436.537	9.65	9.73	10.88	10.43	11.03	9.75	10.245	1
IS28389	Minicore	WI	Standard	2	0	0	0	0	0	0	0	0	0	0	0	0	0	0	0	0	0	0	0	0	0	0	0	0	0	0	0	0	0	0	-
IS28747	Minicore	WI	Low	1	3	2	3	2.66667	15	12	8	11.6667	165	110	115	130	3.07	3.55	3.22	3.34	3.13	2.74	3.175	1419.81	929.458	778.043	1042.44	14.09	13.77	10.07	10.82	12.43	12.57	12.2917	0
IS28747	Minicore	FL	Low	1	0	0	0	0	0	0	0	0	0	0	0	0	0	0	0	0	0	0	0	0	0	0	0	0	0	0	0	0	0	0	-
IS28747	Minicore	WI	Low	2	0	0	0	0	0	0	0	0	0	0	0	0	0	0	0	0	0	0	0	0	0	0	0	0	0	0	0	0	0	0	-
IS28747	Minicore	FL	Low	2	0	0	0	0	0	0	0	0	0	0	0	0	0	0	0	0	0	0	0	0	0	0	0	0	0	0	0	0	0	0	-
IS28747	Minicore	WI	Standard	1	0	0	0	0	0	0	0	0	0	0	0	0	0	0	0	0	0	0	0	0	0	0	0	0	0	0	0	0	0	0	-
IS28747	Minicore	FL	Standard	1	0	0	0	0	0	0	0	0	0	0	0	0	0	0	0	0	0	0	0	0	0	0	0	0	0	0	0	0	0	0	-
IS28747	Minicore	WI	Standard	2	0	0	0	0	0	0	0	0	0	0	0	0	0	0	0	0	0	0	0	0	0	0	0	0	0	0	0	0	0	0	-
IS28747	Minicore	FL	Standard	2	0	0	0	0	0	0	0	0	0	0	0	0	0	0	0	0	0	0	0	0	0	0	0	0	0	0	0	0	0	0	-
IS28849	Minicore	FL	Low	1	-	-	-	-	-	-	-	-	-	-	-	-	-	-	-	-	-	-	-	-	-	-	-	-	-	-	-	-	-	-	-
IS28849	Minicore	WI	Low	1	0	0	0	0	0	0	0	0	0	0	0	0	0	0	0	0	0	0	0	0	0	0	0	0	0	0	0	0	0	0	-
IS28849	Minicore	FL	Low	2	-	-	-	-	-	-	-	-	-	-	-	-	-	-	-	-	-	-	-	-	-	-	-	-	-	-	-	-	-	-	-
IS28849	Minicore	WI	Low	2	0	0	0	0	0	0	0	0	0	0	0	0	0	0	0	0	0	0	0	0	0	0	0	0	0	0	0	0	0	0	-
IS28849	Minicore	FL	Standard	1	4	4	5	4.33333	13	14	15	14	26.75	26.37	40.47	31.1967	3.85	3.92	4.41	3.75	4.66	4.46	4.175	317.099	344.762	660.925	440.929	16.74	17.98	15.22	15.79	20.83	17.74	17.3833	1
IS28849	Minicore	WI	Standard	1	0	0	0	0	0	0	0	0	0	0	0	0	0	0	0	0	0	0	0	0	0	0	0	0	0	0	0	0	0	0	-
IS28849	Minicore	FL	Standard	2	-	-	-	-	-	-	-	-	-	-	-	-	-	-	-	-	-	-	-	-	-	-	-	-	-	-	-	-	-	-	-
IS28849	Minicore	WI	Standard	2	0	0	0	0	0	0	0	0	0	0	0	0	0	0	0	0	0	0	0	0	0	0	0	0	0	0	0	0	0	0	-
IS2902	Minicore	FL	Low	1	-	-	-	-	-	-	-	-	-	-	-	-	-	-	-	-	-	-	-	-	-	-	-	-	-	-	-	-	-	-	-
IS2902	Minicore	WI	Low	1	0	0	0	0	0	0	0	0	0	0	0	0	0	0	0	0	0	0	0	0	0	0	0	0	0	0	0	0	0	0	-
IS2902	Minicore	FL	Low	2	0	0	0	0	0	0	0	0	0	0	0	0	0	0	0	0	0	0	0	0	0	0	0	0	0	0	0	0	0	0	-
IS2902	Minicore	WI	Low	2	0	0	0	0	0	0	0	0	0	0	0	0	0	0	0	0	0	0	0	0	0	0	0	0	0	0	0	0	0	0	-
IS2902	Minicore	FL	Standard	1	-	-	-	-	-	-	-	-	-	-	-	-	-	-	-	-	-	-	-	-	-	-	-	-	-	-	-	-	-	-	-
IS2902	Minicore	WI	Standard	1	0	0	0	0	0	0	0	0	0	0	0	0	0	0	0	0	0	0	0	0	0	0	0	0	0	0	0	0	0	0	-
IS2902	Minicore	FL	Standard	2	0	0	0	0	0	0	0	0	0	0	0	0	0	0	0	0	0	0	0	0	0	0	0	0	0	0	0	0	0	0	-
IS2902	Minicore	WI	Standard	2	0	0	0	0	0	0	0	0	0	0	0	0	0	0	0	0	0	0	0	0	0	0	0	0	0	0	0	0	0	0	-
IS29091	Minicore	WI	Low	1	4	3	4	3.66667	7	11	5	7.66667	90	60	75	75	4.34	5.15	4.58	4.66	4.23	4.52	4.58	1591.49	1005.83	1127.47	1241.6	24.89	25.93	17.09	16.75	22.81	22.18	21.6083	1
IS29091	Minicore	FL	Low	1	0	0	0	0	0	0	0	0	0	0	0	0	0	0	0	0	0	0	0	0	0	0	0	0	0	0	0	0	0	0	-
IS29091	Minicore	WI	Low	2	0	0	0	0	0	0	0	0	0	0	0	0	0	0	0	0	0	0	0	0	0	0	0	0	0	0	0	0	0	0	-
IS29091	Minicore	FL	Low	2	0	0	0	0	0	0	0	0	0	0	0	0	0	0	0	0	0	0	0	0	0	0	0	0	0	0	0	0	0	0	-
IS29091	Minicore	WI	Standard	1	5	4	4	4.33333	6	20	11	12.3333	35	45	85	55	6.22	6.09	4.7	4.38	6.05	6.61	5.675	1041.39	728.473	2674.95	1481.61	27.72	26.08	23.58	24.87	28.08	29.42	26.625	1
IS29091	Minicore	FL	Standard	1	0	0	0	0	0	0	0	0	0	0	0	0	0	0	0	0	0	0	0	0	0	0	0	0	0	0	0	0	0	0	-
IS29091	Minicore	WI	Standard	2	4	4	4	4	11	21	23	18.3333	65	45	100	70	4.22	3.86	5.45	6.13	4.97	5.79	5.07	833.231	1184.84	2273.29	1430.45	23.69	22.75	20.27	21.53	28.96	27.04	24.04	1
IS29091	Minicore	FL	Standard	2	0	0	0	0	0	0	0	0	0	0	0	0	0	0	0	0	0	0	0	0	0	0	0	0	0	0	0	0	0	0	-
IS29772	Minicore	FL	Low	1	0	0	0	0	0	0	0	0	0	0	0	0	0	0	0	0	0	0	0	0	0	0	0	0	0	0	0	0	0	0	-
IS29772	Minicore	WI	Low	1	0	0	0	0	0	0	0	0	0	0	0	0	0	0	0	0	0	0	0	0	0	0	0	0	0	0	0	0	0	0	-
IS29772	Minicore	FL	Low	2	-	-	-	-	-	-	-	-	-	-	-	-	-	-	-	-	-	-	-	-	-	-	-	-	-	-	-	-	-	-	-
IS29772	Minicore	WI	Low	2	0	0	0	0	0	0	0	0	0	0	0	0	0	0	0	0	0	0	0	0	0	0	0	0	0	0	0	0	0	0	-
IS29772	Minicore	FL	Standard	1	-	-	-	-	-	-	-	-	-	-	-	-	-	-	-	-	-	-	-	-	-	-	-	-	-	-	-	-	-	-	-
IS29772	Minicore	WI	Standard	1	0	0	0	0	0	0	0	0	0	0	0	0	0	0	0	0	0	0	0	0	0	0	0	0	0	0	0	0	0	0	-
IS29772	Minicore	FL	Standard	2	7	3	9	6.33333	7	12	17	12	55.51	54.51	70.83	60.2833	2.88	2.67	3.78	3.68	4.05	4.06	3.52	335.727	595.639	914.721	615.362	15.1	14.32	20.69	18.9	21.28	23.29	18.93	0
IS29772	Minicore	WI	Standard	2	0	0	0	0	0	0	0	0	0	0	0	0	0	0	0	0	0	0	0	0	0	0	0	0	0	0	0	0	0	0	-
IS29950	Minicore	FL	Low	1	0	0	0	0	0	0	0	0	0	0	0	0	0	0	0	0	0	0	0	0	0	0	0	0	0	0	0	0	0	0	-
IS29950	Minicore	WI	Low	1	0	0	0	0	0	0	0	0	0	0	0	0	0	0	0	0	0	0	0	0	0	0	0	0	0	0	0	0	0	0	-
IS29950	Minicore	FL	Low	2	0	0	0	0	0	0	0	0	0	0	0	0	0	0	0	0	0	0	0	0	0	0	0	0	0	0	0	0	0	0	-
IS29950	Minicore	WI	Low	2	0	0	0	0	0	0	0	0	0	0	0	0	0	0	0	0	0	0	0	0	0	0	0	0	0	0	0	0	0	0	-
IS29950	Minicore	FL	Standard	1	0	0	0	0	0	0	0	0	0	0	0	0	0	0	0	0	0	0	0	0	0	0	0	0	0	0	0	0	0	0	-
IS29950	Minicore	WI	Standard	1	0	0	0	0	0	0	0	0	0	0	0	0	0	0	0	0	0	0	0	0	0	0	0	0	0	0	0	0	0	0	-
IS29950	Minicore	FL	Standard	2	4	3	4	3.66667	21	14	21	18.6667	68.52	55.43	87.87	70.6067	4.33	4.07	3.08	3.34	3.97	3.7	3.74833	949.606	448.585	1014.99	804.393	23	21.09	14	14.51	14.45	14.91	16.9933	1
IS29950	Minicore	WI	Standard	2	0	0	0	0	0	0	0	0	0	0	0	0	0	0	0	0	0	0	0	0	0	0	0	0	0	0	0	0	0	0	-
IS30383	Minicore	FL	Low	1	3	3	2	2.66667	5	11	8	8	126.1	69.85	63.14	86.3633	2.82	2.56	2.73	2.47	2.78	2.69	2.675	716.653	370.854	370.944	486.15	11.95	10.97	13.63	12.72	12.8	11.88	12.325	0
IS30383	Minicore	WI	Low	1	0	0	0	0	0	0	0	0	0	0	0	0	0	0	0	0	0	0	0	0	0	0	0	0	0	0	0	0	0	0	-
IS30383	Minicore	FL	Low	2	0	0	0	0	0	0	0	0	0	0	0	0	0	0	0	0	0	0	0	0	0	0	0	0	0	0	0	0	0	0	-
IS30383	Minicore	WI	Low	2	0	0	0	0	0	0	0	0	0	0	0	0	0	0	0	0	0	0	0	0	0	0	0	0	0	0	0	0	0	0	-
IS30383	Minicore	FL	Standard	1	0	0	0	0	0	0	0	0	0	0	0	0	0	0	0	0	0	0	0	0	0	0	0	0	0	0	0	0	0	0	-
IS30383	Minicore	WI	Standard	1	0	0	0	0	0	0	0	0	0	0	0	0	0	0	0	0	0	0	0	0	0	0	0	0	0	0	0	0	0	0	-
IS30383	Minicore	FL	Standard	2	3	3	2	2.66667	11	15	11	12.3333	61.74	73.71	54.99	63.48	2.43	2.24	3.58	3.56	2.86	2.95	2.93667	264.381	737.823	364.473	455.559	9.87	9.87	14.1	13.33	12.15	11.97	11.8817	0
IS30383	Minicore	WI	Standard	2	0	0	0	0	0	0	0	0	0	0	0	0	0	0	0	0	0	0	0	0	0	0	0	0	0	0	0	0	0	0	-
IS30417	Minicore	WI	Low	1	0	0	0	0	0	0	0	0	0	0	0	0	0	0	0	0	0	0	0	0	0	0	0	0	0	0	0	0	0	0	-
IS30417	Minicore	FL	Low	1	0	0	0	0	0	0	0	0	0	0	0	0	0	0	0	0	0	0	0	0	0	0	0	0	0	0	0	0	0	0	-
IS30417	Minicore	WI	Low	2	2	2	3	2.33333	12	10	16	12.6667	50	140	190	126.667	2.6	2.35	3.79	3.87	3.5	3.44	3.25833	240.553	1612.93	1796.81	1216.76	13.93	14.08	11.21	11.29	12.77	12.79	12.6783	0
IS30417	Minicore	FL	Low	2	0	0	0	0	0	0	0	0	0	0	0	0	0	0	0	0	0	0	0	0	0	0	0	0	0	0	0	0	0	0	-
IS30417	Minicore	WI	Standard	1	0	0	0	0	0	0	0	0	0	0	0	0	0	0	0	0	0	0	0	0	0	0	0	0	0	0	0	0	0	0	-
IS30417	Minicore	FL	Standard	1	0	0	0	0	0	0	0	0	0	0	0	0	0	0	0	0	0	0	0	0	0	0	0	0	0	0	0	0	0	0	-
IS30417	Minicore	WI	Standard	2	2	2	3	2.33333	16	23	20	19.6667	120	135	150	135	2.95	2.25	3.65	3.93	2.86	3.88	3.25333	2548.46	1523.01	1337.95	1803.14	13.15	12.92	14.18	14.21	13.47	13.4	13.555	0
IS30417	Minicore	FL	Standard	2	0	0	0	0	0	0	0	0	0	0	0	0	0	0	0	0	0	0	0	0	0	0	0	0	0	0	0	0	0	0	-
IS30443	Minicore	FL	Low	1	0	0	0	0	0	0	0	0	0	0	0	0	0	0	0	0	0	0	0	0	0	0	0	0	0	0	0	0	0	0	-
IS30443	Minicore	WI	Low	2	0	0	0	0	0	0	0	0	0	0	0	0	0	0	0	0	0	0	0	0	0	0	0	0	0	0	0	0	0	0	-
IS30443	Minicore	FL	Low	2	0	0	0	0	0	0	0	0	0	0	0	0	0	0	0	0	0	0	0	0	0	0	0	0	0	0	0	0	0	0	-
IS30443	Minicore	WI	Low	3	0	0	0	0	0	0	0	0	0	0	0	0	0	0	0	0	0	0	0	0	0	0	0	0	0	0	0	0	0	0	-
IS30443	Minicore	WI	Standard	1	3	3	2	2.66667	22	20	1	14.3333	105	110	126	113.667	2.95	3.12	3.6	3.89	4.19	3.98	3.62167	759.62	1211.67	1651.37	1207.55	12.72	12.06	12.7	14.2	14.96	14.32	13.4933	0
IS30443	Minicore	FL	Standard	1	2	2	2	2	11	5	9	8.33333	64.82	84.34	66.53	71.8967	2.15	2.27	3.64	3.65	3.62	3.42	3.125	248.647	880.072	647.429	592.049	12.7	12.03	14.12	13.97	13.72	13.55	13.3483	0
IS30443	Minicore	WI	Standard	2	2	3	4	3	25	13	25	21	92	98	66	85.3333	3.31	3.12	3.42	3.5	3.85	4.1	3.55	746.86	921.442	819.045	829.116	13.64	16.02	11.8	11.44	20.48	14.44	14.6367	0
IS30443	Minicore	FL	Standard	2	0	0	0	0	0	0	0	0	0	0	0	0	0	0	0	0	0	0	0	0	0	0	0	0	0	0	0	0	0	0	-
IS30451	Minicore	FL	Low	1	0	0	0	0	0	0	0	0	0	0	0	0	0	0	0	0	0	0	0	0	0	0	0	0	0	0	0	0	0	0	-
IS30451	Minicore	WI	Low	1	0	0	0	0	0	0	0	0	0	0	0	0	0	0	0	0	0	0	0	0	0	0	0	0	0	0	0	0	0	0	-
IS30451	Minicore	WI	Low	2	3	3	3	3	29	18	23	23.3333	153	67	90	103.333	3.88	4.08	3.59	3.62	3.81	5.01	3.99833	1903.47	683.872	1374.7	1320.68	15.13	15.66	13.85	13.9	15.25	15.89	14.9467	1
IS30451	Minicore	FL	Low	2	0	0	0	0	0	0	0	0	0	0	0	0	0	0	0	0	0	0	0	0	0	0	0	0	0	0	0	0	0	0	-
IS30451	Minicore	FL	Standard	1	3	2	2	2.33333	7	4	4	5	135.73	101.16	66.95	101.28	2.98	2.55	2.5	2.8	3.01	2.85	2.78167	815.256	557.943	451.414	608.204	13.93	13.65	12.24	10.8	13.65	12.97	12.8733	0
IS30451	Minicore	WI	Standard	1	0	0	0	0	0	0	0	0	0	0	0	0	0	0	0	0	0	0	0	0	0	0	0	0	0	0	0	0	0	0	-
IS30451	Minicore	FL	Standard	2	0	0	0	0	0	0	0	0	0	0	0	0	0	0	0	0	0	0	0	0	0	0	0	0	0	0	0	0	0	0	-
IS30451	Minicore	WI	Standard	2	0	0	0	0	0	0	0	0	0	0	0	0	0	0	0	0	0	0	0	0	0	0	0	0	0	0	0	0	0	0	-
IS30572	Minicore	FL	Low	1	0	0	0	0	0	0	0	0	0	0	0	0	0	0	0	0	0	0	0	0	0	0	0	0	0	0	0	0	0	0	-
IS30572	Minicore	WI	Low	1	0	0	0	0	0	0	0	0	0	0	0	0	0	0	0	0	0	0	0	0	0	0	0	0	0	0	0	0	0	0	-
IS30572	Minicore	FL	Low	2	-	-	-	-	-	-	-	-	-	-	-	-	-	-	-	-	-	-	-	-	-	-	-	-	-	-	-	-	-	-	-
IS30572	Minicore	WI	Low	2	0	0	0	0	0	0	0	0	0	0	0	0	0	0	0	0	0	0	0	0	0	0	0	0	0	0	0	0	0	0	-
IS30572	Minicore	FL	Standard	1	-	-	-	-	-	-	-	-	-	-	-	-	-	-	-	-	-	-	-	-	-	-	-	-	-	-	-	-	-	-	-
IS30572	Minicore	WI	Standard	1	0	0	0	0	0	0	0	0	0	0	0	0	0	0	0	0	0	0	0	0	0	0	0	0	0	0	0	0	0	0	-
IS30572	Minicore	FL	Standard	2	6	4	4	4.66667	12	11	10	11	46.9	75.72	78.89	67.17	4.54	4.03	3.65	4.01	3.56	3.45	3.87333	676.338	872.364	761.18	769.961	14.11	13.45	15.37	12.26	11.47	12.46	13.1867	1
IS30572	Minicore	WI	Standard	2	0	0	0	0	0	0	0	0	0	0	0	0	0	0	0	0	0	0	0	0	0	0	0	0	0	0	0	0	0	0	-
IS30838	Minicore	FL	Low	1	4	4	3	3.66667	13	12	11	12	56.43	29.39	40.16	41.9933	3.31	4.53	3.86	4.31	4.56	4.67	4.20667	681.039	385.188	671.779	579.335	21.54	24.35	18.97	17.18	16.26	15.83	19.0217	1
IS30838	Minicore	WI	Low	1	0	0	0	0	0	0	0	0	0	0	0	0	0	0	0	0	0	0	0	0	0	0	0	0	0	0	0	0	0	0	-
IS30838	Minicore	FL	Low	2	0	0	0	0	0	0	0	0	0	0	0	0	0	0	0	0	0	0	0	0	0	0	0	0	0	0	0	0	0	0	-
IS30838	Minicore	WI	Low	2	0	0	0	0	0	0	0	0	0	0	0	0	0	0	0	0	0	0	0	0	0	0	0	0	0	0	0	0	0	0	-
IS30838	Minicore	FL	Standard	1	5	4	4	4.33333	19	12	12	14.3333	48.95	18.78	19.75	29.16	5.33	4	3.86	4.39	3.95	3.66	4.19833	3346.61	250.976	224.577	1274.06	16.85	17.72	17.98	17.27	18.2	19.39	17.9017	1
IS30838	Minicore	WI	Standard	1	0	0	0	0	0	0	0	0	0	0	0	0	0	0	0	0	0	0	0	0	0	0	0	0	0	0	0	0	0	0	-
IS30838	Minicore	FL	Standard	2	-	-	-	-	-	-	-	-	-	-	-	-	-	-	-	-	-	-	-	-	-	-	-	-	-	-	-	-	-	-	-
IS30838	Minicore	WI	Standard	2	0	0	0	0	0	0	0	0	0	0	0	0	0	0	0	0	0	0	0	0	0	0	0	0	0	0	0	0	0	0	-
IS31043	Minicore	FL	Low	1	0	0	0	0	0	0	0	0	0	0	0	0	0	0	0	0	0	0	0	0	0	0	0	0	0	0	0	0	0	0	-
IS31043	Minicore	WI	Low	1	0	0	0	0	0	0	0	0	0	0	0	0	0	0	0	0	0	0	0	0	0	0	0	0	0	0	0	0	0	0	-
IS31043	Minicore	FL	Low	2	0	0	0	0	0	0	0	0	0	0	0	0	0	0	0	0	0	0	0	0	0	0	0	0	0	0	0	0	0	0	-
IS31043	Minicore	WI	Low	2	0	0	0	0	0	0	0	0	0	0	0	0	0	0	0	0	0	0	0	0	0	0	0	0	0	0	0	0	0	0	-
IS31043	Minicore	FL	Standard	1	0	0	0	0	0	0	0	0	0	0	0	0	0	0	0	0	0	0	0	0	0	0	0	0	0	0	0	0	0	0	-
IS31043	Minicore	WI	Standard	1	0	0	0	0	0	0	0	0	0	0	0	0	0	0	0	0	0	0	0	0	0	0	0	0	0	0	0	0	0	0	-
IS31043	Minicore	FL	Standard	2	-	-	-	-	-	-	-	-	-	-	-	-	-	-	-	-	-	-	-	-	-	-	-	-	-	-	-	-	-	-	-
IS31043	Minicore	WI	Standard	2	0	0	0	0	0	0	0	0	0	0	0	0	0	0	0	0	0	0	0	0	0	0	0	0	0	0	0	0	0	0	-
IS31186	Minicore	FL	Low	1	0	0	0	0	0	0	0	0	0	0	0	0	0	0	0	0	0	0	0	0	0	0	0	0	0	0	0	0	0	0	-
IS31186	Minicore	WI	Low	1	0	0	0	0	0	0	0	0	0	0	0	0	0	0	0	0	0	0	0	0	0	0	0	0	0	0	0	0	0	0	-
IS31186	Minicore	FL	Low	2	0	0	0	0	0	0	0	0	0	0	0	0	0	0	0	0	0	0	0	0	0	0	0	0	0	0	0	0	0	0	-
IS31186	Minicore	WI	Low	2	0	0	0	0	0	0	0	0	0	0	0	0	0	0	0	0	0	0	0	0	0	0	0	0	0	0	0	0	0	0	-
IS31186	Minicore	WI	Standard	1	0	0	0	0	0	0	0	0	0	0	0	0	0	0	0	0	0	0	0	0	0	0	0	0	0	0	0	0	0	0	-
IS31186	Minicore	FL	Standard	1	0	0	0	0	0	0	0	0	0	0	0	0	0	0	0	0	0	0	0	0	0	0	0	0	0	0	0	0	0	0	-
IS31186	Minicore	WI	Standard	2	2	3	3	2.66667	7	1	7	5	80	20	40	46.6667	5.4	5.35	6.39	6.74	3.42	4.07	5.22833	1815.25	677	440.609	977.62	13.8	13.55	17.24	17.8	20.71	21.6	17.45	1
IS31186	Minicore	FL	Standard	2	4	4	2	3.33333	17	19	22	19.3333	93.94	61.24	41.46	65.5467	4.57	3.61	3.87	3.6	4.8	3.97	4.07	1234.2	670.974	626.121	843.766	21.6	21.68	13.13	13.2	15.9	16	16.9183	-
IS31446	Minicore	WI	Low	1	0	0	0	0	0	0	0	0	0	0	0	0	0	0	0	0	0	0	0	0	0	0	0	0	0	0	0	0	0	0	-
IS31446	Minicore	FL	Low	2	-	-	-	-	-	-	-	-	-	-	-	-	-	-	-	-	-	-	-	-	-	-	-	-	-	-	-	-	-	-	-
IS31446	Minicore	WI	Low	2	0	0	0	0	0	0	0	0	0	0	0	0	0	0	0	0	0	0	0	0	0	0	0	0	0	0	0	0	0	0	-
IS31446	Minicore	FL	Standard	1	-	-	-	-	-	-	-	-	-	-	-	-	-	-	-	-	-	-	-	-	-	-	-	-	-	-	-	-	-	-	-
IS31446	Minicore	WI	Standard	1	0	0	0	0	0	0	0	0	0	0	0	0	0	0	0	0	0	0	0	0	0	0	0	0	0	0	0	0	0	0	-
IS31446	Minicore	FL	Low	1	0	0	0	0	0	0	0	0	0	0	0	0	0	0	0	0	0	0	0	0	0	0	0	0	0	0	0	0	0	0	-
IS31446	Minicore	WI	Standard	2	3	3	2	2.66667	6	5	5	5.33333	20	30	55	35	4.91	5.88	5.41	7.38	3.75	4.58	5.31833	457.196	963.589	749.346	723.377	17.94	17.91	16.4	16.37	19.62	19.67	17.985	1
IS31446	Minicore	FL	Standard	2	0	0	0	0	0	0	0	0	0	0	0	0	0	0	0	0	0	0	0	0	0	0	0	0	0	0	0	0	0	0	-
IS31557	Minicore	FL	Low	1	0	0	0	0	0	0	0	0	0	0	0	0	0	0	0	0	0	0	0	0	0	0	0	0	0	0	0	0	0	0	-
IS31557	Minicore	WI	Low	1	0	0	0	0	0	0	0	0	0	0	0	0	0	0	0	0	0	0	0	0	0	0	0	0	0	0	0	0	0	0	-
IS31557	Minicore	FL	Low	2	0	0	0	0	0	0	0	0	0	0	0	0	0	0	0	0	0	0	0	0	0	0	0	0	0	0	0	0	0	0	-
IS31557	Minicore	WI	Low	2	0	0	0	0	0	0	0	0	0	0	0	0	0	0	0	0	0	0	0	0	0	0	0	0	0	0	0	0	0	0	-
IS31557	Minicore	FL	Standard	1	0	0	0	0	0	0	0	0	0	0	0	0	0	0	0	0	0	0	0	0	0	0	0	0	0	0	0	0	0	0	-
IS31557	Minicore	WI	Standard	1	0	0	0	0	0	0	0	0	0	0	0	0	0	0	0	0	0	0	0	0	0	0	0	0	0	0	0	0	0	0	-
IS31557	Minicore	FL	Standard	2	-	-	-	-	-	-	-	-	-	-	-	-	-	-	-	-	-	-	-	-	-	-	-	-	-	-	-	-	-	-	-
IS31557	Minicore	WI	Standard	2	0	0	0	0	0	0	0	0	0	0	0	0	0	0	0	0	0	0	0	0	0	0	0	0	0	0	0	0	0	0	-
IS31651	Minicore	FL	Low	1	0	0	0	0	0	0	0	0	0	0	0	0	0	0	0	0	0	0	0	0	0	0	0	0	0	0	0	0	0	0	-
IS31651	Minicore	WI	Low	1	0	0	0	0	0	0	0	0	0	0	0	0	0	0	0	0	0	0	0	0	0	0	0	0	0	0	0	0	0	0	-
IS31651	Minicore	FL	Low	2	0	0	0	0	0	0	0	0	0	0	0	0	0	0	0	0	0	0	0	0	0	0	0	0	0	0	0	0	0	0	-
IS31651	Minicore	WI	Low	2	0	0	0	0	0	0	0	0	0	0	0	0	0	0	0	0	0	0	0	0	0	0	0	0	0	0	0	0	0	0	-
IS31651	Minicore	FL	Standard	1	0	0	0	0	0	0	0	0	0	0	0	0	0	0	0	0	0	0	0	0	0	0	0	0	0	0	0	0	0	0	-
IS31651	Minicore	WI	Standard	1	0	0	0	0	0	0	0	0	0	0	0	0	0	0	0	0	0	0	0	0	0	0	0	0	0	0	0	0	0	0	-
IS31651	Minicore	FL	Standard	2	-	-	-	-	-	-	-	-	-	-	-	-	-	-	-	-	-	-	-	-	-	-	-	-	-	-	-	-	-	-	-
IS31651	Minicore	WI	Standard	2	0	0	0	0	0	0	0	0	0	0	0	0	0	0	0	0	0	0	0	0	0	0	0	0	0	0	0	0	0	0	-
IS31706	Minicore	FL	Low	1	-	-	-	-	-	-	-	-	-	-	-	-	-	-	-	-	-	-	-	-	-	-	-	-	-	-	-	-	-	-	-
IS31706	Minicore	WI	Low	1	0	0	0	0	0	0	0	0	0	0	0	0	0	0	0	0	0	0	0	0	0	0	0	0	0	0	0	0	0	0	-
IS31706	Minicore	WI	Low	2	4	4	5	4.33333	8	2	5	5	75	10	70	51.6667	7.42	7.82	5.81	4.95	4.92	5.55	6.07833	3420.27	227.329	1506.68	1718.09	25.93	26.74	25.24	26.16	23.93	24.2	25.3667	1
IS31706	Minicore	FL	Low	2	-	-	-	-	-	-	-	-	-	-	-	-	-	-	-	-	-	-	-	-	-	-	-	-	-	-	-	-	-	-	-
IS31706	Minicore	WI	Standard	1	4	3	3	3.33333	6	8	22	12	50	50	85	61.6667	5.73	6.72	4.19	4.06	7.16	7.15	5.835	1521.73	668.201	3417.65	1869.19	21.75	21.96	17.63	17.13	24.33	24.73	21.255	1
IS31706	Minicore	FL	Standard	1	-	-	-	-	-	-	-	-	-	-	-	-	-	-	-	-	-	-	-	-	-	-	-	-	-	-	-	-	-	-	-
IS31706	Minicore	WI	Standard	2	6	6	3	5	1	7	15	7.66667	60	25	20	35	3.85	3.86	5.64	5.03	4.38	4.87	4.605	700.309	558.854	336.003	531.722	18.86	19.03	21.71	21.5	15.02	15.06	18.53	1
IS31706	Minicore	FL	Standard	2	0	0	0	0	0	0	0	0	0	0	0	0	0	0	0	0	0	0	0	0	0	0	0	0	0	0	0	0	0	0	-
IS31714	Minicore	FL	Low	1	0	0	0	0	0	0	0	0	0	0	0	0	0	0	0	0	0	0	0	0	0	0	0	0	0	0	0	0	0	0	-
IS31714	Minicore	WI	Low	1	0	0	0	0	0	0	0	0	0	0	0	0	0	0	0	0	0	0	0	0	0	0	0	0	0	0	0	0	0	0	-
IS31714	Minicore	FL	Low	2	-	-	-	-	-	-	-	-	-	-	-	-	-	-	-	-	-	-	-	-	-	-	-	-	-	-	-	-	-	-	-
IS31714	Minicore	WI	Low	2	0	0	0	0	0	0	0	0	0	0	0	0	0	0	0	0	0	0	0	0	0	0	0	0	0	0	0	0	0	0	-
IS31714	Minicore	FL	Standard	1	-	-	-	-	-	-	-	-	-	-	-	-	-	-	-	-	-	-	-	-	-	-	-	-	-	-	-	-	-	-	-
IS31714	Minicore	WI	Standard	1	0	0	0	0	0	0	0	0	0	0	0	0	0	0	0	0	0	0	0	0	0	0	0	0	0	0	0	0	0	0	-
IS31714	Minicore	FL	Standard	2	0	0	0	0	0	0	0	0	0	0	0	0	0	0	0	0	0	0	0	0	0	0	0	0	0	0	0	0	0	0	-
IS31714	Minicore	WI	Standard	2	0	0	0	0	0	0	0	0	0	0	0	0	0	0	0	0	0	0	0	0	0	0	0	0	0	0	0	0	0	0	-
IS33023	Minicore	FL	Low	1	0	0	0	0	0	0	0	0	0	0	0	0	0	0	0	0	0	0	0	0	0	0	0	0	0	0	0	0	0	0	-
IS33023	Minicore	WI	Low	1	0	0	0	0	0	0	0	0	0	0	0	0	0	0	0	0	0	0	0	0	0	0	0	0	0	0	0	0	0	0	-
IS33023	Minicore	FL	Low	2	-	-	-	-	-	-	-	-	-	-	-	-	-	-	-	-	-	-	-	-	-	-	-	-	-	-	-	-	-	-	-
IS33023	Minicore	WI	Low	2	0	0	0	0	0	0	0	0	0	0	0	0	0	0	0	0	0	0	0	0	0	0	0	0	0	0	0	0	0	0	-
IS33023	Minicore	FL	Standard	1	3	3	4	3.33333	8	14	15	12.3333	24.82	77.3	14.2	38.7733	4.09	4.09	4.23	3.95	4.47	4.05	4.14667	326.09	1015.58	202.394	514.689	18.06	16.1	24.16	23.28	17.45	17.62	19.445	1
IS33023	Minicore	WI	Standard	1	0	0	0	0	0	0	0	0	0	0	0	0	0	0	0	0	0	0	0	0	0	0	0	0	0	0	0	0	0	0	-
IS33023	Minicore	FL	Standard	2	-	-	-	-	-	-	-	-	-	-	-	-	-	-	-	-	-	-	-	-	-	-	-	-	-	-	-	-	-	-	-
IS33023	Minicore	WI	Standard	2	0	0	0	0	0	0	0	0	0	0	0	0	0	0	0	0	0	0	0	0	0	0	0	0	0	0	0	0	0	0	-
IS33353	Minicore	FL	Low	1	0	0	0	0	0	0	0	0	0	0	0	0	0	0	0	0	0	0	0	0	0	0	0	0	0	0	0	0	0	0	-
IS33353	Minicore	WI	Low	1	0	0	0	0	0	0	0	0	0	0	0	0	0	0	0	0	0	0	0	0	0	0	0	0	0	0	0	0	0	0	-
IS33353	Minicore	FL	Low	2	0	0	0	0	0	0	0	0	0	0	0	0	0	0	0	0	0	0	0	0	0	0	0	0	0	0	0	0	0	0	-
IS33353	Minicore	WI	Low	2	0	0	0	0	0	0	0	0	0	0	0	0	0	0	0	0	0	0	0	0	0	0	0	0	0	0	0	0	0	0	-
IS33353	Minicore	FL	Standard	1	0	0	0	0	0	0	0	0	0	0	0	0	0	0	0	0	0	0	0	0	0	0	0	0	0	0	0	0	0	0	-
IS33353	Minicore	WI	Standard	1	0	0	0	0	0	0	0	0	0	0	0	0	0	0	0	0	0	0	0	0	0	0	0	0	0	0	0	0	0	0	-
IS33353	Minicore	FL	Standard	2	-	-	-	-	-	-	-	-	-	-	-	-	-	-	-	-	-	-	-	-	-	-	-	-	-	-	-	-	-	-	-
IS33353	Minicore	WI	Standard	2	0	0	0	0	0	0	0	0	0	0	0	0	0	0	0	0	0	0	0	0	0	0	0	0	0	0	0	0	0	0	-
IS4060	Minicore	WI	Low	1	0	0	0	0	0	0	0	0	0	0	0	0	0	0	0	0	0	0	0	0	0	0	0	0	0	0	0	0	0	0	-
IS4060	Minicore	FL	Low	1	0	0	0	0	0	0	0	0	0	0	0	0	0	0	0	0	0	0	0	0	0	0	0	0	0	0	0	0	0	0	-
IS4060	Minicore	WI	Low	2	2	2	3	2.33333	21	23	16	20	113	112	100	108.333	2.18	2.19	3.1	2.73	3.99	4.02	3.035	423.712	747.454	1259.78	810.315	11.73	11.92	11.76	14.22	12.96	13.68	12.7117	0
IS4060	Minicore	FL	Low	2	0	0	0	0	0	0	0	0	0	0	0	0	0	0	0	0	0	0	0	0	0	0	0	0	0	0	0	0	0	0	-
IS4060	Minicore	WI	Standard	1	0	0	0	0	0	0	0	0	0	0	0	0	0	0	0	0	0	0	0	0	0	0	0	0	0	0	0	0	0	0	-
IS4060	Minicore	FL	Standard	1	0	0	0	0	0	0	0	0	0	0	0	0	0	0	0	0	0	0	0	0	0	0	0	0	0	0	0	0	0	0	-
IS4060	Minicore	WI	Standard	2	0	0	0	0	0	0	0	0	0	0	0	0	0	0	0	0	0	0	0	0	0	0	0	0	0	0	0	0	0	0	-
IS4060	Minicore	FL	Standard	2	0	0	0	0	0	0	0	0	0	0	0	0	0	0	0	0	0	0	0	0	0	0	0	0	0	0	0	0	0	0	-
IS4360	Minicore	FL	Low	1	0	0	0	0	0	0	0	0	0	0	0	0	0	0	0	0	0	0	0	0	0	0	0	0	0	0	0	0	0	0	-
IS4360	Minicore	WI	Low	1	0	0	0	0	0	0	0	0	0	0	0	0	0	0	0	0	0	0	0	0	0	0	0	0	0	0	0	0	0	0	-
IS4360	Minicore	FL	Low	2	0	0	0	0	0	0	0	0	0	0	0	0	0	0	0	0	0	0	0	0	0	0	0	0	0	0	0	0	0	0	-
IS4360	Minicore	WI	Low	2	0	0	0	0	0	0	0	0	0	0	0	0	0	0	0	0	0	0	0	0	0	0	0	0	0	0	0	0	0	0	-
IS4360	Minicore	FL	Standard	1	-	-	-	-	-	-	-	-	-	-	-	-	-	-	-	-	-	-	-	-	-	-	-	-	-	-	-	-	-	-	-
IS4360	Minicore	WI	Standard	1	0	0	0	0	0	0	0	0	0	0	0	0	0	0	0	0	0	0	0	0	0	0	0	0	0	0	0	0	0	0	-
IS4360	Minicore	FL	Standard	2	4	3	5	4	11	9	12	10.6667	79.36	84.03	59.31	74.2333	3.89	4	2.8	2.83	3.42	3.23	3.36167	3880.12	522.975	514.992	1639.36	13.06	12.96	11.75	11.72	12.56	11.53	12.2633	0
IS4360	Minicore	WI	Standard	2	0	0	0	0	0	0	0	0	0	0	0	0	0	0	0	0	0	0	0	0	0	0	0	0	0	0	0	0	0	0	-
IS4372	Minicore	FL	Low	1	0	0	0	0	0	0	0	0	0	0	0	0	0	0	0	0	0	0	0	0	0	0	0	0	0	0	0	0	0	0	-
IS4372	Minicore	WI	Low	1	0	0	0	0	0	0	0	0	0	0	0	0	0	0	0	0	0	0	0	0	0	0	0	0	0	0	0	0	0	0	-
IS4372	Minicore	FL	Low	2	0	0	0	0	0	0	0	0	0	0	0	0	0	0	0	0	0	0	0	0	0	0	0	0	0	0	0	0	0	0	-
IS4372	Minicore	WI	Low	2	0	0	0	0	0	0	0	0	0	0	0	0	0	0	0	0	0	0	0	0	0	0	0	0	0	0	0	0	0	0	-
IS4372	Minicore	FL	Standard	1	3	4	3	3.33333	20	21	16	19	90.02	91.86	119.72	100.533	4.24	3.49	2.82	3.27	3.21	3.01	3.34	1056.15	668.945	909.446	878.182	16.67	15.42	17.28	17.72	14.79	15	16.1467	0
IS4372	Minicore	WI	Standard	1	0	0	0	0	0	0	0	0	0	0	0	0	0	0	0	0	0	0	0	0	0	0	0	0	0	0	0	0	0	0	-
IS4372	Minicore	FL	Standard	2	-	-	-	-	-	-	-	-	-	-	-	-	-	-	-	-	-	-	-	-	-	-	-	-	-	-	-	-	-	-	-
IS4372	Minicore	WI	Standard	2	0	0	0	0	0	0	0	0	0	0	0	0	0	0	0	0	0	0	0	0	0	0	0	0	0	0	0	0	0	0	-
IS4581	Minicore	WI	Low	1	0	0	0	0	0	0	0	0	0	0	0	0	0	0	0	0	0	0	0	0	0	0	0	0	0	0	0	0	0	0	-
IS4581	Minicore	FL	Low	1	0	0	0	0	0	0	0	0	0	0	0	0	0	0	0	0	0	0	0	0	0	0	0	0	0	0	0	0	0	0	-
IS4581	Minicore	WI	Low	2	0	0	0	0	0	0	0	0	0	0	0	0	0	0	0	0	0	0	0	0	0	0	0	0	0	0	0	0	0	0	-
IS4581	Minicore	FL	Low	2	0	0	0	0	0	0	0	0	0	0	0	0	0	0	0	0	0	0	0	0	0	0	0	0	0	0	0	0	0	0	-
IS4581	Minicore	WI	Standard	1	2	2	2	2	27	18	6	17	136	143	143	140.667	5.81	4.8	4.91	4.97	5.35	4.42	5.04333	3007.03	2740.81	2680.12	2809.32	16.29	17.21	15.3	14.45	15.95	14.99	15.6983	1
IS4581	Minicore	FL	Standard	1	0	0	0	0	0	0	0	0	0	0	0	0	0	0	0	0	0	0	0	0	0	0	0	0	0	0	0	0	0	0	-
IS4581	Minicore	FL	Standard	2	3	3	2	2.66667	20	21	19	20	54.24	54.37	39.26	49.29	3.21	3.23	2.8	3.16	2.64	4.13	3.195	441.693	379.211	353.311	391.405	16.06	15.89	14.9	16.49	13.77	16.3	15.5683	1
IS4581	Minicore	WI	Standard	2	0	0	0	0	0	0	0	0	0	0	0	0	0	0	0	0	0	0	0	0	0	0	0	0	0	0	0	0	0	0	-
IS4613	Minicore	FL	Low	1	0	0	0	0	0	0	0	0	0	0	0	0	0	0	0	0	0	0	0	0	0	0	0	0	0	0	0	0	0	0	-
IS4613	Minicore	WI	Low	1	0	0	0	0	0	0	0	0	0	0	0	0	0	0	0	0	0	0	0	0	0	0	0	0	0	0	0	0	0	0	-
IS4613	Minicore	FL	Low	2	-	-	-	-	-	-	-	-	-	-	-	-	-	-	-	-	-	-	-	-	-	-	-	-	-	-	-	-	-	-	-
IS4613	Minicore	WI	Low	2	0	0	0	0	0	0	0	0	0	0	0	0	0	0	0	0	0	0	0	0	0	0	0	0	0	0	0	0	0	0	-
IS4613	Minicore	FL	Standard	1	-	-	-	-	-	-	-	-	-	-	-	-	-	-	-	-	-	-	-	-	-	-	-	-	-	-	-	-	-	-	-
IS4613	Minicore	WI	Standard	1	0	0	0	0	0	0	0	0	0	0	0	0	0	0	0	0	0	0	0	0	0	0	0	0	0	0	0	0	0	0	-
IS4613	Minicore	WI	Standard	2	2	2	2	2	12	17	14	14.3333	105	65	145	105	5.71	5.96	5.89	6.15	4.46	4.83	5.5	2807.76	1850.1	2457.13	2371.67	18.21	18.49	19.26	18.69	18.39	17.98	18.5033	1
IS4613	Minicore	FL	Standard	2	0	0	0	0	0	0	0	0	0	0	0	0	0	0	0	0	0	0	0	0	0	0	0	0	0	0	0	0	0	0	-
IS4951	Minicore	WI	Low	1	2	2	2	2	15	11	15	13.6667	54	35	55	48	7.41	6.66	6.42	6.01	6.01	5.3	6.30167	2099	1061.79	1381.39	1514.06	21.83	23.07	19.43	19.7	21.54	21.25	21.1367	1
IS4951	Minicore	FL	Low	1	0	0	0	0	0	0	0	0	0	0	0	0	0	0	0	0	0	0	0	0	0	0	0	0	0	0	0	0	0	0	-
IS4951	Minicore	WI	Low	2	0	0	0	0	0	0	0	0	0	0	0	0	0	0	0	0	0	0	0	0	0	0	0	0	0	0	0	0	0	0	-
IS4951	Minicore	FL	Low	2	0	0	0	0	0	0	0	0	0	0	0	0	0	0	0	0	0	0	0	0	0	0	0	0	0	0	0	0	0	0	-
IS4951	Minicore	WI	Standard	1	0	0	0	0	0	0	0	0	0	0	0	0	0	0	0	0	0	0	0	0	0	0	0	0	0	0	0	0	0	0	-
IS4951	Minicore	FL	Standard	1	0	0	0	0	0	0	0	0	0	0	0	0	0	0	0	0	0	0	0	0	0	0	0	0	0	0	0	0	0	0	-
IS4951	Minicore	WI	Standard	2	0	0	0	0	0	0	0	0	0	0	0	0	0	0	0	0	0	0	0	0	0	0	0	0	0	0	0	0	0	0	-
IS4951	Minicore	FL	Standard	2	0	0	0	0	0	0	0	0	0	0	0	0	0	0	0	0	0	0	0	0	0	0	0	0	0	0	0	0	0	0	-
IS5094	Minicore	FL	Low	1	0	0	0	0	0	0	0	0	0	0	0	0	0	0	0	0	0	0	0	0	0	0	0	0	0	0	0	0	0	0	-
IS5094	Minicore	WI	Low	1	0	0	0	0	0	0	0	0	0	0	0	0	0	0	0	0	0	0	0	0	0	0	0	0	0	0	0	0	0	0	-
IS5094	Minicore	FL	Low	2	0	0	0	0	0	0	0	0	0	0	0	0	0	0	0	0	0	0	0	0	0	0	0	0	0	0	0	0	0	0	-
IS5094	Minicore	WI	Low	2	0	0	0	0	0	0	0	0	0	0	0	0	0	0	0	0	0	0	0	0	0	0	0	0	0	0	0	0	0	0	-
IS5094	Minicore	FL	Standard	1	2	2	2	2	11	10	13	11.3333	48.36	30.59	66.43	48.46	2.8	2.81	2.32	2.54	2.09	2.55	2.51833	298.842	141.867	280.821	240.51	15.8	14.03	11.94	11.94	13.4	12.62	13.2883	1
IS5094	Minicore	WI	Standard	1	0	0	0	0	0	0	0	0	0	0	0	0	0	0	0	0	0	0	0	0	0	0	0	0	0	0	0	0	0	0	-
IS5094	Minicore	FL	Standard	2	0	0	0	0	0	0	0	0	0	0	0	0	0	0	0	0	0	0	0	0	0	0	0	0	0	0	0	0	0	0	-
IS5094	Minicore	WI	Standard	2	0	0	0	0	0	0	0	0	0	0	0	0	0	0	0	0	0	0	0	0	0	0	0	0	0	0	0	0	0	0	-
IS5301	Minicore	FL	Low	1	0	0	0	0	0	0	0	0	0	0	0	0	0	0	0	0	0	0	0	0	0	0	0	0	0	0	0	0	0	0	-
IS5301	Minicore	WI	Low	1	0	0	0	0	0	0	0	0	0	0	0	0	0	0	0	0	0	0	0	0	0	0	0	0	0	0	0	0	0	0	-
IS5301	Minicore	FL	Low	2	0	0	0	0	0	0	0	0	0	0	0	0	0	0	0	0	0	0	0	0	0	0	0	0	0	0	0	0	0	0	-
IS5301	Minicore	WI	Low	2	0	0	0	0	0	0	0	0	0	0	0	0	0	0	0	0	0	0	0	0	0	0	0	0	0	0	0	0	0	0	-
IS5301	Minicore	FL	Standard	1	-	-	-	-	-	-	-	-	-	-	-	-	-	-	-	-	-	-	-	-	-	-	-	-	-	-	-	-	-	-	-
IS5301	Minicore	WI	Standard	1	0	0	0	0	0	0	0	0	0	0	0	0	0	0	0	0	0	0	0	0	0	0	0	0	0	0	0	0	0	0	-
IS5301	Minicore	FL	Standard	2	0	0	0	0	0	0	0	0	0	0	0	0	0	0	0	0	0	0	0	0	0	0	0	0	0	0	0	0	0	0	-
IS5301	Minicore	WI	Standard	2	0	0	0	0	0	0	0	0	0	0	0	0	0	0	0	0	0	0	0	0	0	0	0	0	0	0	0	0	0	0	-
IS5386	Minicore	FL	Low	1	0	0	0	0	0	0	0	0	0	0	0	0	0	0	0	0	0	0	0	0	0	0	0	0	0	0	0	0	0	0	-
IS5386	Minicore	WI	Low	1	0	0	0	0	0	0	0	0	0	0	0	0	0	0	0	0	0	0	0	0	0	0	0	0	0	0	0	0	0	0	-
IS5386	Minicore	FL	Low	2	0	0	0	0	0	0	0	0	0	0	0	0	0	0	0	0	0	0	0	0	0	0	0	0	0	0	0	0	0	0	-
IS5386	Minicore	WI	Low	2	0	0	0	0	0	0	0	0	0	0	0	0	0	0	0	0	0	0	0	0	0	0	0	0	0	0	0	0	0	0	-
IS5386	Minicore	FL	Standard	1	3	3	3	3	7	8	8	7.66667	66.26	62.13	57.63	62.0067	3.58	3.91	2.91	2.99	3.4	3.27	3.34333	729.868	424.654	503.419	552.647	14.51	14.14	14.51	14.88	13.34	14.23	14.2683	1
IS5386	Minicore	WI	Standard	1	0	0	0	0	0	0	0	0	0	0	0	0	0	0	0	0	0	0	0	0	0	0	0	0	0	0	0	0	0	0	-
IS5386	Minicore	FL	Standard	2	2	2	2	2	10	7	5	7.33333	63.06	39.97	60.95	54.66	3.77	3.73	2.84	2.76	3.05	3.05	3.2	696.476	246.116	445.31	462.634	9.28	9.33	9.47	9.29	9.99	9.69	9.50833	1
IS5386	Minicore	WI	Standard	2	0	0	0	0	0	0	0	0	0	0	0	0	0	0	0	0	0	0	0	0	0	0	0	0	0	0	0	0	0	0	-
IS5667	Minicore	WI	Low	1	3	2	4	3	1	13	3	5.66667	75	100	70	81.6667	3.75	4.23	4.26	5.29	3.87	4.64	4.34	937.771	1790.76	995.375	1241.3	15.81	15.34	16.95	17.16	18.4	18.67	17.055	1
IS5667	Minicore	WI	Low	2	3	3	3	3	31	24	18	24.3333	115	90	80	95	3.25	2.53	5.36	5.77	3.54	2.94	3.89833	754.608	2189.08	659.583	1201.09	18.8	18.7	18.24	17.3	14.39	14.96	17.065	1
IS5667	Minicore	WI	Standard	1	3	3	2	2.66667	10	19	21	16.6667	60	80	100	80	4.07	4.3	4.56	5.22	3.94	4.25	4.39	3301.35	1502.44	1317.04	2040.28	17.63	17.26	19.86	18.15	16.25	15.21	17.3933	1
IS5667	Minicore	WI	Standard	2	2	2	2	2	27	38	17	27.3333	95	120	75	96.6667	4.74	4.95	3.78	3.9	4.24	5.38	4.49833	1751.46	1389.74	1362.83	1501.34	18.31	19.36	20.63	21.59	19.37	17.83	19.515	1
IS5667	Minicore	FL	Standard	2	-	-	-	-	-	-	-	-	-	-	-	-	-	-	-	-	-	-	-	-	-	-	-	-	-	-	-	-	-	-	-
IS5667	Minicore	FL	Standard	1	0	0	0	0	0	0	0	0	0	0	0	0	0	0	0	0	0	0	0	0	0	0	0	0	0	0	0	0	0	0	-
IS5667	Minicore	FL	Low	1	0	0	0	0	0	0	0	0	0	0	0	0	0	0	0	0	0	0	0	0	0	0	0	0	0	0	0	0	0	0	-
IS5667	Minicore	FL	Low	2	0	0	0	0	0	0	0	0	0	0	0	0	0	0	0	0	0	0	0	0	0	0	0	0	0	0	0	0	0	0	-
IS5919	Minicore	FL	Standard	1	3	3	3	3	14	12	22	16	70.57	79.51	90.02	80.0333	5.49	5.54	3.91	4.72	5.33	5.2	5.03167	1685.78	1162.71	1959.86	1602.78	13.41	13.28	13.97	13.75	17.58	18.9	15.1483	0
IS5919	Minicore	FL	Standard	2	0	0	0	0	0	0	0	0	0	0	0	0	0	0	0	0	0	0	0	0	0	0	0	0	0	0	0	0	0	0	-
IS5919	Minicore	FL	Low	1	0	0	0	0	0	0	0	0	0	0	0	0	0	0	0	0	0	0	0	0	0	0	0	0	0	0	0	0	0	0	-
IS5919	Minicore	FL	Low	2	0	0	0	0	0	0	0	0	0	0	0	0	0	0	0	0	0	0	0	0	0	0	0	0	0	0	0	0	0	0	-
IS5919	Minicore	WI	Standard	1	0	0	0	0	0	0	0	0	0	0	0	0	0	0	0	0	0	0	0	0	0	0	0	0	0	0	0	0	0	0	-
IS5919	Minicore	WI	Standard	2	0	0	0	0	0	0	0	0	0	0	0	0	0	0	0	0	0	0	0	0	0	0	0	0	0	0	0	0	0	0	-
IS5919	Minicore	WI	Low	1	0	0	0	0	0	0	0	0	0	0	0	0	0	0	0	0	0	0	0	0	0	0	0	0	0	0	0	0	0	0	-
IS5919	Minicore	WI	Low	2	0	0	0	0	0	0	0	0	0	0	0	0	0	0	0	0	0	0	0	0	0	0	0	0	0	0	0	0	0	0	-
IS6351	Minicore	WI	Low	1	2	2	3	2.33333	26	24	2	17.3333	60	55	120	78.3333	3.81	3.58	4.26	3.7	6.12	5.56	4.505	643.588	684.256	3214.37	1514.07	18.37	17.34	15.76	16.39	17.48	17.04	17.0633	1
IS6351	Minicore	FL	Low	1	0	0	0	0	0	0	0	0	0	0	0	0	0	0	0	0	0	0	0	0	0	0	0	0	0	0	0	0	0	0	-
IS6351	Minicore	WI	Low	2	0	0	0	0	0	0	0	0	0	0	0	0	0	0	0	0	0	0	0	0	0	0	0	0	0	0	0	0	0	0	-
IS6351	Minicore	FL	Low	2	0	0	0	0	0	0	0	0	0	0	0	0	0	0	0	0	0	0	0	0	0	0	0	0	0	0	0	0	0	0	-
IS6351	Minicore	FL	Standard	1	-	-	-	-	-	-	-	-	-	-	-	-	-	-	-	-	-	-	-	-	-	-	-	-	-	-	-	-	-	-	-
IS6351	Minicore	WI	Standard	1	0	0	0	0	0	0	0	0	0	0	0	0	0	0	0	0	0	0	0	0	0	0	0	0	0	0	0	0	0	0	-
IS6351	Minicore	FL	Standard	2	7	8	7	7.33333	9	8	17	11.3333	29.73	29.26	57.98	38.99	2.82	2.81	3.03	3.07	2.57	2.73	2.83833	185.03	213.778	319.786	239.531	11.56	12.68	13.47	12.68	12.75	12.97	12.685	0
IS6351	Minicore	WI	Standard	2	0	0	0	0	0	0	0	0	0	0	0	0	0	0	0	0	0	0	0	0	0	0	0	0	0	0	0	0	0	0	-
IS6354	Minicore	FL	Low	1	0	0	0	0	0	0	0	0	0	0	0	0	0	0	0	0	0	0	0	0	0	0	0	0	0	0	0	0	0	0	-
IS6354	Minicore	WI	Low	1	0	0	0	0	0	0	0	0	0	0	0	0	0	0	0	0	0	0	0	0	0	0	0	0	0	0	0	0	0	0	-
IS6354	Minicore	FL	Low	2	0	0	0	0	0	0	0	0	0	0	0	0	0	0	0	0	0	0	0	0	0	0	0	0	0	0	0	0	0	0	-
IS6354	Minicore	WI	Low	2	0	0	0	0	0	0	0	0	0	0	0	0	0	0	0	0	0	0	0	0	0	0	0	0	0	0	0	0	0	0	-
IS6354	Minicore	FL	Standard	1	0	0	0	0	0	0	0	0	0	0	0	0	0	0	0	0	0	0	0	0	0	0	0	0	0	0	0	0	0	0	-
IS6354	Minicore	WI	Standard	1	0	0	0	0	0	0	0	0	0	0	0	0	0	0	0	0	0	0	0	0	0	0	0	0	0	0	0	0	0	0	-
IS6354	Minicore	FL	Standard	2	-	-	-	-	-	-	-	-	-	-	-	-	-	-	-	-	-	-	-	-	-	-	-	-	-	-	-	-	-	-	-
IS6354	Minicore	WI	Standard	2	0	0	0	0	0	0	0	0	0	0	0	0	0	0	0	0	0	0	0	0	0	0	0	0	0	0	0	0	0	0	-
IS6421	Minicore	FL	Low	1	0	0	0	0	0	0	0	0	0	0	0	0	0	0	0	0	0	0	0	0	0	0	0	0	0	0	0	0	0	0	-
IS6421	Minicore	WI	Low	1	0	0	0	0	0	0	0	0	0	0	0	0	0	0	0	0	0	0	0	0	0	0	0	0	0	0	0	0	0	0	-
IS6421	Minicore	FL	Low	2	3	3	3	3	16	16	13	15	45.65	21.65	55.08	40.7933	5.08	4.73	5.1	4.95	3.52	3.64	4.50333	862.598	429.358	554.434	615.463	18.15	14.38	19.98	20.26	11.89	11.42	16.0133	0
IS6421	Minicore	WI	Low	2	0	0	0	0	0	0	0	0	0	0	0	0	0	0	0	0	0	0	0	0	0	0	0	0	0	0	0	0	0	0	-
IS6421	Minicore	FL	Standard	1	5	5	5	5	7	12	12	10.3333	119.72	55.34	107.18	94.08	3.09	3.12	3.29	3.26	3.76	2.79	3.21833	906.524	466.177	902.871	758.524	14.6	13.98	13.03	12.9	15.03	15.96	14.25	0
IS6421	Minicore	WI	Standard	2	2	2	3	2.33333	23	13	13	16.3333	155	205	165	175	4.47	4.64	4.79	6.1	6.28	5.44	5.28667	2525.79	4773.52	4450.09	3916.47	15.09	16.07	19.2	18.67	19.43	20.48	18.1567	1
IS6421	Minicore	FL	Standard	2	6	6	4	5.33333	8	7	12	9	46.42	69.67	55.42	57.17	3.63	3.9	5.27	4.75	4.84	4.81	4.53333	516.803	1373.44	1013.33	967.858	13.88	12.99	15.38	15.57	17.4	16.22	15.24	0
IS6421	Minicore	WI	Standard	2	0	0	0	0	0	0	0	0	0	0	0	0	0	0	0	0	0	0	0	0	0	0	0	0	0	0	0	0	0	0	-
IS7131	Minicore	FL	Low	1	0	0	0	0	0	0	0	0	0	0	0	0	0	0	0	0	0	0	0	0	0	0	0	0	0	0	0	0	0	0	-
IS7131	Minicore	WI	Low	1	0	0	0	0	0	0	0	0	0	0	0	0	0	0	0	0	0	0	0	0	0	0	0	0	0	0	0	0	0	0	-
IS7131	Minicore	FL	Low	2	0	0	0	0	0	0	0	0	0	0	0	0	0	0	0	0	0	0	0	0	0	0	0	0	0	0	0	0	0	0	-
IS7131	Minicore	WI	Low	2	0	0	0	0	0	0	0	0	0	0	0	0	0	0	0	0	0	0	0	0	0	0	0	0	0	0	0	0	0	0	-
IS7131	Minicore	FL	Standard	1	4	4	4	4	14	11	11	12	62.39	106.9	43	70.7633	2.19	3.05	3.73	3.87	3.74	3.22	3.3	336.362	1212.37	408.994	652.575	14.1	14.13	16.67	16.6	18.69	15.44	15.9383	0
IS7131	Minicore	WI	Standard	1	0	0	0	0	0	0	0	0	0	0	0	0	0	0	0	0	0	0	0	0	0	0	0	0	0	0	0	0	0	0	-
IS7131	Minicore	FL	Standard	2	3	4	4	3.66667	15	19	15	16.3333	72.16	54.71	71.87	66.2467	3.96	4.14	2.93	3.57	3.97	3.7	3.71167	929.896	453.861	830.172	737.976	27.38	26.01	16.69	16.68	17.12	16.47	20.0583	1
IS7131	Minicore	WI	Standard	2	0	0	0	0	0	0	0	0	0	0	0	0	0	0	0	0	0	0	0	0	0	0	0	0	0	0	0	0	0	0	-
IS7305	Minicore	FL	Low	1	0	0	0	0	0	0	0	0	0	0	0	0	0	0	0	0	0	0	0	0	0	0	0	0	0	0	0	0	0	0	-
IS7305	Minicore	WI	Low	1	0	0	0	0	0	0	0	0	0	0	0	0	0	0	0	0	0	0	0	0	0	0	0	0	0	0	0	0	0	0	-
IS7305	Minicore	FL	Low	2	0	0	0	0	0	0	0	0	0	0	0	0	0	0	0	0	0	0	0	0	0	0	0	0	0	0	0	0	0	0	-
IS7305	Minicore	WI	Low	2	0	0	0	0	0	0	0	0	0	0	0	0	0	0	0	0	0	0	0	0	0	0	0	0	0	0	0	0	0	0	-
IS7305	Minicore	FL	Standard	1	-	-	-	-	-	-	-	-	-	-	-	-	-	-	-	-	-	-	-	-	-	-	-	-	-	-	-	-	-	-	-
IS7305	Minicore	WI	Standard	1	0	0	0	0	0	0	0	0	0	0	0	0	0	0	0	0	0	0	0	0	0	0	0	0	0	0	0	0	0	0	-
IS7305	Minicore	WI	Standard	2	2	2	3	2.33333	9	1	18	9.33333	20	40	75	45	5.27	4.64	5.75	6.18	3.14	3.37	4.725	385.662	1117.82	624.098	709.192	20.93	19.89	19.04	18.38	13.77	14.86	17.8117	0
IS7305	Minicore	FL	Standard	2	5	5	4	4.66667	19	11	18	16	41.96	49.93	48.55	46.8133	4.47	4.02	2.46	2.97	4.72	5.37	4.00167	593.855	289.062	970.512	617.81	18.03	18.26	20.27	20.13	16.82	16.52	18.3383	0
IS7679	Minicore	FL	Low	1	0	0	0	0	0	0	0	0	0	0	0	0	0	0	0	0	0	0	0	0	0	0	0	0	0	0	0	0	0	0	-
IS7679	Minicore	WI	Low	1	0	0	0	0	0	0	0	0	0	0	0	0	0	0	0	0	0	0	0	0	0	0	0	0	0	0	0	0	0	0	-
IS7679	Minicore	FL	Low	2	0	0	0	0	0	0	0	0	0	0	0	0	0	0	0	0	0	0	0	0	0	0	0	0	0	0	0	0	0	0	-
IS7679	Minicore	WI	Low	2	0	0	0	0	0	0	0	0	0	0	0	0	0	0	0	0	0	0	0	0	0	0	0	0	0	0	0	0	0	0	-
IS7679	Minicore	FL	Standard	1	0	0	0	0	0	0	0	0	0	0	0	0	0	0	0	0	0	0	0	0	0	0	0	0	0	0	0	0	0	0	-
IS7679	Minicore	WI	Standard	1	0	0	0	0	0	0	0	0	0	0	0	0	0	0	0	0	0	0	0	0	0	0	0	0	0	0	0	0	0	0	-
IS7679	Minicore	FL	Standard	2	-	-	-	-	-	-	-	-	-	-	-	-	-	-	-	-	-	-	-	-	-	-	-	-	-	-	-	-	-	-	-
IS7679	Minicore	WI	Standard	2	0	0	0	0	0	0	0	0	0	0	0	0	0	0	0	0	0	0	0	0	0	0	0	0	0	0	0	0	0	0	-
IS7957	Minicore	FL	Low	1	-	-	-	-	-	-	-	-	-	-	-	-	-	-	-	-	-	-	-	-	-	-	-	-	-	-	-	-	-	-	-
IS7957	Minicore	WI	Low	1	0	0	0	0	0	0	0	0	0	0	0	0	0	0	0	0	0	0	0	0	0	0	0	0	0	0	0	0	0	0	-
IS7957	Minicore	FL	Low	2	0	0	0	0	0	0	0	0	0	0	0	0	0	0	0	0	0	0	0	0	0	0	0	0	0	0	0	0	0	0	-
IS7957	Minicore	WI	Low	2	0	0	0	0	0	0	0	0	0	0	0	0	0	0	0	0	0	0	0	0	0	0	0	0	0	0	0	0	0	0	-
IS7957	Minicore	FL	Standard	1	-	-	-	-	-	-	-	-	-	-	-	-	-	-	-	-	-	-	-	-	-	-	-	-	-	-	-	-	-	-	-
IS7957	Minicore	WI	Standard	1	0	0	0	0	0	0	0	0	0	0	0	0	0	0	0	0	0	0	0	0	0	0	0	0	0	0	0	0	0	0	-
IS7957	Minicore	FL	Standard	2	-	-	-	-	-	-	-	-	-	-	-	-	-	-	-	-	-	-	-	-	-	-	-	-	-	-	-	-	-	-	-
IS7957	Minicore	WI	Standard	2	0	0	0	0	0	0	0	0	0	0	0	0	0	0	0	0	0	0	0	0	0	0	0	0	0	0	0	0	0	0	-
IS8916	Minicore	FL	Low	1	0	0	0	0	0	0	0	0	0	0	0	0	0	0	0	0	0	0	0	0	0	0	0	0	0	0	0	0	0	0	-
IS8916	Minicore	WI	Low	1	0	0	0	0	0	0	0	0	0	0	0	0	0	0	0	0	0	0	0	0	0	0	0	0	0	0	0	0	0	0	-
IS8916	Minicore	FL	Low	2	0	0	0	0	0	0	0	0	0	0	0	0	0	0	0	0	0	0	0	0	0	0	0	0	0	0	0	0	0	0	-
IS8916	Minicore	WI	Low	2	0	0	0	0	0	0	0	0	0	0	0	0	0	0	0	0	0	0	0	0	0	0	0	0	0	0	0	0	0	0	-
IS8916	Minicore	FL	Standard	1	-	-	-	-	-	-	-	-	-	-	-	-	-	-	-	-	-	-	-	-	-	-	-	-	-	-	-	-	-	-	-
IS8916	Minicore	WI	Standard	1	0	0	0	0	0	0	0	0	0	0	0	0	0	0	0	0	0	0	0	0	0	0	0	0	0	0	0	0	0	0	-
IS8916	Minicore	FL	Standard	2	0	0	0	0	0	0	0	0	0	0	0	0	0	0	0	0	0	0	0	0	0	0	0	0	0	0	0	0	0	0	-
IS8916	Minicore	WI	Standard	2	0	0	0	0	0	0	0	0	0	0	0	0	0	0	0	0	0	0	0	0	0	0	0	0	0	0	0	0	0	0	-
IS9108	Minicore	FL	Low	1	0	0	0	0	0	0	0	0	0	0	0	0	0	0	0	0	0	0	0	0	0	0	0	0	0	0	0	0	0	0	-
IS9108	Minicore	WI	Low	1	0	0	0	0	0	0	0	0	0	0	0	0	0	0	0	0	0	0	0	0	0	0	0	0	0	0	0	0	0	0	-
IS9108	Minicore	FL	Low	2	0	0	0	0	0	0	0	0	0	0	0	0	0	0	0	0	0	0	0	0	0	0	0	0	0	0	0	0	0	0	-
IS9108	Minicore	WI	Low	2	0	0	0	0	0	0	0	0	0	0	0	0	0	0	0	0	0	0	0	0	0	0	0	0	0	0	0	0	0	0	-
IS9108	Minicore	FL	Standard	1	3	3	4	3.33333	13	10	3	8.66667	40.28	76.55	80.37	65.7333	2.57	2.58	3.02	3.2	2.69	3.25	2.885	209.765	581.508	556.796	449.356	10.32	10.97	11.17	11.16	11.53	11.28	11.0717	0
IS9108	Minicore	WI	Standard	1	0	0	0	0	0	0	0	0	0	0	0	0	0	0	0	0	0	0	0	0	0	0	0	0	0	0	0	0	0	0	-
IS9108	Minicore	FL	Standard	2	-	-	-	-	-	-	-	-	-	-	-	-	-	-	-	-	-	-	-	-	-	-	-	-	-	-	-	-	-	-	-
IS9108	Minicore	WI	Standard	2	0	0	0	0	0	0	0	0	0	0	0	0	0	0	0	0	0	0	0	0	0	0	0	0	0	0	0	0	0	0	-
IS9177	Minicore	FL	Low	1	0	0	0	0	0	0	0	0	0	0	0	0	0	0	0	0	0	0	0	0	0	0	0	0	0	0	0	0	0	0	-
IS9177	Minicore	WI	Low	1	0	0	0	0	0	0	0	0	0	0	0	0	0	0	0	0	0	0	0	0	0	0	0	0	0	0	0	0	0	0	-
IS9177	Minicore	FL	Low	2	0	0	0	0	0	0	0	0	0	0	0	0	0	0	0	0	0	0	0	0	0	0	0	0	0	0	0	0	0	0	-
IS9177	Minicore	WI	Low	2	0	0	0	0	0	0	0	0	0	0	0	0	0	0	0	0	0	0	0	0	0	0	0	0	0	0	0	0	0	0	-
IS9177	Minicore	FL	Standard	1	-	-	-	-	-	-	-	-	-	-	-	-	-	-	-	-	-	-	-	-	-	-	-	-	-	-	-	-	-	-	-
IS9177	Minicore	WI	Standard	1	0	0	0	0	0	0	0	0	0	0	0	0	0	0	0	0	0	0	0	0	0	0	0	0	0	0	0	0	0	0	-
IS9177	Minicore	FL	Standard	2	0	0	0	0	0	0	0	0	0	0	0	0	0	0	0	0	0	0	0	0	0	0	0	0	0	0	0	0	0	0	-
IS9177	Minicore	WI	Standard	2	0	0	0	0	0	0	0	0	0	0	0	0	0	0	0	0	0	0	0	0	0	0	0	0	0	0	0	0	0	0	-
IS9745	Minicore	WI	Low	1	0	0	0	0	0	0	0	0	0	0	0	0	0	0	0	0	0	0	0	0	0	0	0	0	0	0	0	0	0	0	-
IS9745	Minicore	WI	Low	2	2	2	2	2	3	7	6	5.33333	35	45	65	48.3333	4.8	4.85	5.6	5.59	6.41	6.07	5.55333	639.959	1106.37	1987.8	1244.71	25.09	25.52	24.77	25.28	24.37	23.87	24.8167	1
IS9745	Minicore	FL	Low	2	-	-	-	-	-	-	-	-	-	-	-	-	-	-	-	-	-	-	-	-	-	-	-	-	-	-	-	-	-	-	-
IS9745	Minicore	FL	Low	1	-	-	-	-	-	-	-	-	-	-	-	-	-	-	-	-	-	-	-	-	-	-	-	-	-	-	-	-	-	-	-
IS9745	Minicore	FL	Standard	1	0	0	0	0	0	0	0	0	0	0	0	0	0	0	0	0	0	0	0	0	0	0	0	0	0	0	0	0	0	0	-
IS9745	Minicore	WI	Standard	1	0	0	0	0	0	0	0	0	0	0	0	0	0	0	0	0	0	0	0	0	0	0	0	0	0	0	0	0	0	0	-
IS9745	Minicore	FL	Standard	2	5	5	4	4.66667	8	12	13	11	44.16	72.1	116.06	77.44	3.76	3.63	4.91	4.5	5.05	4.57	4.40333	473.53	1253.56	2108.93	1278.67	21.27	20.5	16.54	16.45	20.61	20.11	19.2467	1
IS9745	Minicore	WI	Standard	2	0	0	0	0	0	0	0	0	0	0	0	0	0	0	0	0	0	0	0	0	0	0	0	0	0	0	0	0	0	0	-
PI_276837	SAP	FL	Low	1	3	2	2	2.33333	15	15	10	13.3333	65.43	53.85	41.02	53.4333	3.72	3.7	6.49	6.24	5.62	6.05	5.30333	707.317	1713.45	1096.9	1172.56	16.79	17.54	18.22	18.79	13.44	13.26	16.34	0
PI_276837	SAP	WI	Low	1	0	0	0	0	0	0	0	0	0	0	0	0	0	0	0	0	0	0	0	0	0	0	0	0	0	0	0	0	0	0	-
PI_276837	SAP	FL	Low	2	0	0	0	0	0	0	0	0	0	0	0	0	0	0	0	0	0	0	0	0	0	0	0	0	0	0	0	0	0	0	-
PI_276837	SAP	WI	Low	2	0	0	0	0	0	0	0	0	0	0	0	0	0	0	0	0	0	0	0	0	0	0	0	0	0	0	0	0	0	0	-
PI_276837	SAP	FL	Standard	1	-	-	-	-	-	-	-	-	-	-	-	-	-	-	-	-	-	-	-	-	-	-	-	-	-	-	-	-	-	-	-
PI_276837	SAP	WI	Standard	1	0	0	0	0	0	0	0	0	0	0	0	0	0	0	0	0	0	0	0	0	0	0	0	0	0	0	0	0	0	0	-
PI_276837	SAP	FL	Standard	2	0	0	0	0	0	0	0	0	0	0	0	0	0	0	0	0	0	0	0	0	0	0	0	0	0	0	0	0	0	0	-
PI_276837	SAP	WI	Standard	2	0	0	0	0	0	0	0	0	0	0	0	0	0	0	0	0	0	0	0	0	0	0	0	0	0	0	0	0	0	0	-
PI_533750	SAP	FL	Low	1	0	0	0	0	0	0	0	0	0	0	0	0	0	0	0	0	0	0	0	0	0	0	0	0	0	0	0	0	0	0	-
PI_533750	SAP	WI	Low	1	0	0	0	0	0	0	0	0	0	0	0	0	0	0	0	0	0	0	0	0	0	0	0	0	0	0	0	0	0	0	-
PI_533750	SAP	FL	Low	2	0	0	0	0	0	0	0	0	0	0	0	0	0	0	0	0	0	0	0	0	0	0	0	0	0	0	0	0	0	0	-
PI_533750	SAP	WI	Low	2	0	0	0	0	0	0	0	0	0	0	0	0	0	0	0	0	0	0	0	0	0	0	0	0	0	0	0	0	0	0	-
PI_533750	SAP	FL	Standard	1	-	-	-	-	-	-	-	-	-	-	-	-	-	-	-	-	-	-	-	-	-	-	-	-	-	-	-	-	-	-	-
PI_533750	SAP	WI	Standard	1	0	0	0	0	0	0	0	0	0	0	0	0	0	0	0	0	0	0	0	0	0	0	0	0	0	0	0	0	0	0	-
PI_533750	SAP	FL	Standard	2	0	0	0	0	0	0	0	0	0	0	0	0	0	0	0	0	0	0	0	0	0	0	0	0	0	0	0	0	0	0	-
PI_533750	SAP	WI	Standard	2	0	0	0	0	0	0	0	0	0	0	0	0	0	0	0	0	0	0	0	0	0	0	0	0	0	0	0	0	0	0	-
PI_533754	SAP	FL	Low	1	0	0	0	0	0	0	0	0	0	0	0	0	0	0	0	0	0	0	0	0	0	0	0	0	0	0	0	0	0	0	-
PI_533754	SAP	WI	Low	1	0	0	0	0	0	0	0	0	0	0	0	0	0	0	0	0	0	0	0	0	0	0	0	0	0	0	0	0	0	0	-
PI_533754	SAP	FL	Low	2	0	0	0	0	0	0	0	0	0	0	0	0	0	0	0	0	0	0	0	0	0	0	0	0	0	0	0	0	0	0	-
PI_533754	SAP	WI	Low	2	0	0	0	0	0	0	0	0	0	0	0	0	0	0	0	0	0	0	0	0	0	0	0	0	0	0	0	0	0	0	-
PI_533754	SAP	FL	Standard	1	-	-	-	-	-	-	-	-	-	-	-	-	-	-	-	-	-	-	-	-	-	-	-	-	-	-	-	-	-	-	-
PI_533754	SAP	WI	Standard	1	0	0	0	0	0	0	0	0	0	0	0	0	0	0	0	0	0	0	0	0	0	0	0	0	0	0	0	0	0	0	-
PI_533754	SAP	FL	Standard	2	0	0	0	0	0	0	0	0	0	0	0	0	0	0	0	0	0	0	0	0	0	0	0	0	0	0	0	0	0	0	-
PI_533754	SAP	WI	Standard	2	0	0	0	0	0	0	0	0	0	0	0	0	0	0	0	0	0	0	0	0	0	0	0	0	0	0	0	0	0	0	-
PI_533948	SAP	FL	Low	1	0	0	0	0	0	0	0	0	0	0	0	0	0	0	0	0	0	0	0	0	0	0	0	0	0	0	0	0	0	0	-
PI_533948	SAP	WI	Low	1	0	0	0	0	0	0	0	0	0	0	0	0	0	0	0	0	0	0	0	0	0	0	0	0	0	0	0	0	0	0	-
PI_533948	SAP	FL	Low	2	0	0	0	0	0	0	0	0	0	0	0	0	0	0	0	0	0	0	0	0	0	0	0	0	0	0	0	0	0	0	-
PI_533948	SAP	WI	Low	2	0	0	0	0	0	0	0	0	0	0	0	0	0	0	0	0	0	0	0	0	0	0	0	0	0	0	0	0	0	0	-
PI_533948	SAP	FL	Standard	1	5	5	4	4.66667	22	12	23	19	51.21	50.79	58.14	53.38	3.78	3.63	2.63	2.73	4.33	4.25	3.55833	552.104	286.508	840.387	559.666	17.6	17.42	25.14	25.38	22.4	21.8	21.6233	1
PI_533948	SAP	WI	Standard	1	0	0	0	0	0	0	0	0	0	0	0	0	0	0	0	0	0	0	0	0	0	0	0	0	0	0	0	0	0	0	-
PI_533948	SAP	FL	Standard	2	0	0	0	0	0	0	0	0	0	0	0	0	0	0	0	0	0	0	0	0	0	0	0	0	0	0	0	0	0	0	-
PI_533948	SAP	WI	Standard	2	0	0	0	0	0	0	0	0	0	0	0	0	0	0	0	0	0	0	0	0	0	0	0	0	0	0	0	0	0	0	-
PI_598069	SAP	FL	Low	1	0	0	0	0	0	0	0	0	0	0	0	0	0	0	0	0	0	0	0	0	0	0	0	0	0	0	0	0	0	0	-
PI_598069	SAP	WI	Low	1	0	0	0	0	0	0	0	0	0	0	0	0	0	0	0	0	0	0	0	0	0	0	0	0	0	0	0	0	0	0	-
PI_598069	SAP	FL	Low	2	0	0	0	0	0	0	0	0	0	0	0	0	0	0	0	0	0	0	0	0	0	0	0	0	0	0	0	0	0	0	-
PI_598069	SAP	WI	Low	2	0	0	0	0	0	0	0	0	0	0	0	0	0	0	0	0	0	0	0	0	0	0	0	0	0	0	0	0	0	0	-
PI_598069	SAP	FL	Standard	1	-	-	-	-	-	-	-	-	-	-	-	-	-	-	-	-	-	-	-	-	-	-	-	-	-	-	-	-	-	-	-
PI_598069	SAP	WI	Standard	1	0	0	0	0	0	0	0	0	0	0	0	0	0	0	0	0	0	0	0	0	0	0	0	0	0	0	0	0	0	0	-
PI_598069	SAP	FL	Standard	2	0	0	0	0	0	0	0	0	0	0	0	0	0	0	0	0	0	0	0	0	0	0	0	0	0	0	0	0	0	0	-
PI_598069	SAP	WI	Standard	2	0	0	0	0	0	0	0	0	0	0	0	0	0	0	0	0	0	0	0	0	0	0	0	0	0	0	0	0	0	0	-
PI_656013	SAP	WI	Low	1	2	2	3	2.33333	15	15	15	15	204	63	58	108.333	5.54	5.42	3.36	3.24	3.63	3.16	4.05833	4811.5	538.838	525.046	1958.46	18.43	18.2	17.7	17.6	12.74	13.17	16.3067	0
PI_656013	SAP	FL	Low	1	0	0	0	0	0	0	0	0	0	0	0	0	0	0	0	0	0	0	0	0	0	0	0	0	0	0	0	0	0	0	-
PI_656013	SAP	WI	Low	2	0	0	0	0	0	0	0	0	0	0	0	0	0	0	0	0	0	0	0	0	0	0	0	0	0	0	0	0	0	0	-
PI_656013	SAP	FL	Low	2	0	0	0	0	0	0	0	0	0	0	0	0	0	0	0	0	0	0	0	0	0	0	0	0	0	0	0	0	0	0	-
PI_656013	SAP	WI	Standard	1	0	0	0	0	0	0	0	0	0	0	0	0	0	0	0	0	0	0	0	0	0	0	0	0	0	0	0	0	0	0	-
PI_656013	SAP	FL	Standard	1	0	0	0	0	0	0	0	0	0	0	0	0	0	0	0	0	0	0	0	0	0	0	0	0	0	0	0	0	0	0	-
PI_656013	SAP	WI	Standard	2	0	0	0	0	0	0	0	0	0	0	0	0	0	0	0	0	0	0	0	0	0	0	0	0	0	0	0	0	0	0	-
PI_656013	SAP	FL	Standard	2	0	0	0	0	0	0	0	0	0	0	0	0	0	0	0	0	0	0	0	0	0	0	0	0	0	0	0	0	0	0	-
PI_656014	SAP	WI	Low	1	4	2	1	2.33333	14	14	6	11.3333	103	67	105	91.6667	3.32	3.18	4.08	4.34	3.65	3.87	3.74	3417.85	932.671	1165.88	1838.8	15.22	12.01	16.13	14.1	15.32	13.1	14.3133	1
PI_656014	SAP	FL	Low	1	0	0	0	0	0	0	0	0	0	0	0	0	0	0	0	0	0	0	0	0	0	0	0	0	0	0	0	0	0	0	-
PI_656014	SAP	WI	Low	2	0	0	0	0	0	0	0	0	0	0	0	0	0	0	0	0	0	0	0	0	0	0	0	0	0	0	0	0	0	0	-
PI_656014	SAP	FL	Low	2	0	0	0	0	0	0	0	0	0	0	0	0	0	0	0	0	0	0	0	0	0	0	0	0	0	0	0	0	0	0	-
PI_656014	SAP	WI	Standard	1	0	0	0	0	0	0	0	0	0	0	0	0	0	0	0	0	0	0	0	0	0	0	0	0	0	0	0	0	0	0	-
PI_656014	SAP	FL	Standard	1	0	0	0	0	0	0	0	0	0	0	0	0	0	0	0	0	0	0	0	0	0	0	0	0	0	0	0	0	0	0	-
PI_656014	SAP	WI	Standard	2	0	0	0	0	0	0	0	0	0	0	0	0	0	0	0	0	0	0	0	0	0	0	0	0	0	0	0	0	0	0	-
PI_656014	SAP	FL	Standard	2	0	0	0	0	0	0	0	0	0	0	0	0	0	0	0	0	0	0	0	0	0	0	0	0	0	0	0	0	0	0	-
PI_656021	SAP	FL	Low	1	-	-	-	-	-	-	-	-	-	-	-	-	-	-	-	-	-	-	-	-	-	-	-	-	-	-	-	-	-	-	-
PI_656021	SAP	WI	Low	1	0	0	0	0	0	0	0	0	0	0	0	0	0	0	0	0	0	0	0	0	0	0	0	0	0	0	0	0	0	0	-
PI_656021	SAP	FL	Low	2	0	0	0	0	0	0	0	0	0	0	0	0	0	0	0	0	0	0	0	0	0	0	0	0	0	0	0	0	0	0	-
PI_656021	SAP	WI	Low	2	0	0	0	0	0	0	0	0	0	0	0	0	0	0	0	0	0	0	0	0	0	0	0	0	0	0	0	0	0	0	-
PI_656021	SAP	FL	Standard	1	0	0	0	0	0	0	0	0	0	0	0	0	0	0	0	0	0	0	0	0	0	0	0	0	0	0	0	0	0	0	-
PI_656021	SAP	WI	Standard	1	0	0	0	0	0	0	0	0	0	0	0	0	0	0	0	0	0	0	0	0	0	0	0	0	0	0	0	0	0	0	-
PI_656021	SAP	FL	Standard	2	0	0	0	0	0	0	0	0	0	0	0	0	0	0	0	0	0	0	0	0	0	0	0	0	0	0	0	0	0	0	-
PI_656021	SAP	WI	Standard	2	0	0	0	0	0	0	0	0	0	0	0	0	0	0	0	0	0	0	0	0	0	0	0	0	0	0	0	0	0	0	-
PI_656064	SAP	FL	Low	1	-	-	-	-	-	-	-	-	-	-	-	-	-	-	-	-	-	-	-	-	-	-	-	-	-	-	-	-	-	-	-
PI_656064	SAP	WI	Low	1	0	0	0	0	0	0	0	0	0	0	0	0	0	0	0	0	0	0	0	0	0	0	0	0	0	0	0	0	0	0	-
PI_656064	SAP	FL	Low	2	0	0	0	0	0	0	0	0	0	0	0	0	0	0	0	0	0	0	0	0	0	0	0	0	0	0	0	0	0	0	-
PI_656064	SAP	WI	Low	2	0	0	0	0	0	0	0	0	0	0	0	0	0	0	0	0	0	0	0	0	0	0	0	0	0	0	0	0	0	0	-
PI_656064	SAP	FL	Standard	1	7	6	8	7	15	12	18	15	77.03	18.83	17.18	37.68	2.97	2.63	2.91	2.83	2.97	2.77	2.84667	474.313	121.816	111.142	235.757	16.9	17.5	16.13	15.71	19.7	18.12	17.3433	1
PI_656064	SAP	WI	Standard	1	0	0	0	0	0	0	0	0	0	0	0	0	0	0	0	0	0	0	0	0	0	0	0	0	0	0	0	0	0	0	-
PI_656064	SAP	FL	Standard	2	9	5	5	6.33333	17	22	17	18.6667	52.04	80.67	66.24	66.3167	3.28	3.25	3.92	3.65	2.58	2.92	3.26667	435.706	907.681	393.437	578.941	19.91	20.66	18.02	17.01	12.76	12.98	16.89	1
PI_656064	SAP	WI	Standard	2	0	0	0	0	0	0	0	0	0	0	0	0	0	0	0	0	0	0	0	0	0	0	0	0	0	0	0	0	0	0	-
Footnotes
1	FL refers to Live Oak, FL; WI refers to Madison, WI
2	The dash refers to missing data due to poor germination or lodging, or the plants had not flowered on the final day of the study
3	Diameter 1 and 2 represent perpendicular measurements
4	The AR volume could only be calculated for plants that produced aerial roots. A value of zero was entered for plants that did not produce aerial roots. A dash refers to missing data (poor germination, lodging).
5	The stem diameter was only measured for plants that produced aerial roots. A value of zero was entered for plants that did not produce aerial roots. A dash refers to missing data (poor germination, lodging).
6	Mucilage production after spraying the aerial roots with water. The dash indicates absence of aerial roots
AR	Aerial root

## Sheet: 2_GWAS_Stats
Trait	SNP position	Adjusted P-value	Allele	Allele effect	Allele Frequency	SNP R2
Average number of aerial roots on top node	Chr 3: 69358462	1.47×10-7	C	2.58	0.03	0.19
			T	0	0.97
Average number of aerial roots on top node	Chr 7: 58991587	3.40×10-7	T	1.81	0.05	0.3
			A	-0.57	0.9
			W*	0	0.05
Aerial root diameter	Chr 3: 1871493	9.54×10-7	A	2.82862	0.05	0.17
			G	0	0.95
Aerial root diameter	Chr 3: 11242543	5.43×10-7	G	-3.93904	0.97	0.2
			T	0	0.03
			*W = A or T

## Sheet: 3_SNP allele freq
	SNP locus
Genotype	S3_69358462	S7_58991587	S3_1871493	S3_11242543	Average number of nodes with AR	Average aerial root diameter (mm)
IS10302	T	A	G	G	-	-
IS10757	T	A	G	G	-	-
IS10867	N	N	N	T	-	-
IS10969	T	A	G	N	3.66667	3.3625
IS1212	T	A	G	G	-	-
IS1219	T	A	G	N	-	-
IS12447	T	A	N	G	-	-
IS14290	T	N	G	G	-	-
IS14779	N	A	A	G	-	-
IS14861	C	A	G	T	5.5	4.70625
IS15170	T	A	G	G	-	-
IS15466	T	N	G	G	3.33333	4.35167
IS15478	C	A	N	T	-	-
IS15744	T	A	A	N	-	-
IS15931	T	N	G	T	-	-
IS15945	T	A	A	G	-	-
IS16151	T	A	G	N	-	-
IS16382	T	N	N	N	-	-
IS16528	T	N	G	N	-	-
IS17941	T	A	G	G	-	-
IS17980	T	A	G	N	-	-
IS18039	T	A	G	G	-	-
IS19153	C	A	N	G	-	-
IS19262	C	A	A	G	-	-
IS19389	T	A	A	G	-	-
IS19445	C	N	N	N	3.66667	3.62361
IS19450	N	A	G	T	-	-
IS19676	T	A	G	G	-	-
IS19859	T	N	N	T	-	-
IS19975	T	A	G	G	-	-
IS20195	T	A	G	N	-	-
IS20298	T	A	G	G	-	-
IS20625	T	A	G	G	-	-
IS20632	T	A	G	G	-	-
IS20679	T	A	G	G	-	-
IS20697	T	A	N	G	-	-
IS20713	T	N	G	G	-	-
IS20727	T	A	G	G	-	-
IS20740	T	A	G	G	-	-
IS20743	T	A	G	G	-	-
IS20816	T	A	G	G	-	-
IS20956	T	A	G	G	-	-
IS21083	N	A	N	G	-	-
IS21512	T	A	G	G	-	-
IS21645	T	A	G	G	-	-
IS22239	C	A	G	G	-	-
IS22294	T	A	G	G	-	-
IS22609	T	A	G	G	-	-
IS22616	T	A	N	N
IS22720	T	A	G	G	-	-
IS22799	T	A	G	G	-	-
IS22986	T	A	N	T	-	-
IS23216	T	A	G	T	-	-
IS23514	T	A	G	G	-	-
IS23521	T	A	G	G	-	-
IS23579	T	A	G	G	-	-
IS23586	T	A	G	G	-	-
IS23590	T	A	G	G	-	-
IS23644	T	A	G	T	-	-
IS23684	T	A	G	G	-	-
IS23992	C	T	G	G	3	6.13
IS24175	T	A	G	G	-	-
IS24348	T	A	G	G	-	-
IS24453	T	A	G	G	-	-
IS24462	T	A	G	G	-	-
IS24463	C	A	G	G	-	-
IS24492	T	A	G	G	-	-
IS24939	T	A	G	G	-	-
IS24953	T	A	G	G	-	-
IS25089	T	N	G	G	-	-
IS25249	T	N	G	G	3.66667	5.47833
IS25301	T	A	G	G	2.83333	4.2375
IS25548	T	A	G	G	-	-
IS25732	T	A	G	G	-	-
IS25836	T	A	G	G	-	-
IS25910	T	A	G	G	-	-
IS26025	T	A	G	G	-	-
IS26046	T	N	A	T	2	5.64
IS26222	T	A	G	G	-	-
IS26484	T	A	G	G	-	-
IS26617	T	T	G	G	-	-
IS26694	T	A	G	G	-	-
IS26701	T	A	G	G	-	-
IS26737	T	A	G	G	-	-
IS26749	T	A	G	G	-	-
IS27034	T	A	A	G	2.33333	5.64167
IS27557	T	A	N	G	-	-
IS27697	T	A	G	G	4	6.83333
IS27786	T	A	G	G	-	-
IS27887	T	A	G	G	2	4.15667
IS27912	T	A	G	G	-	-
IS2864	T	A	G	G	-	-
IS2872	T	N	G	G	-	-
IS2902	T	A	G	G	-	-
IS29091	C	T	A	T	3.88889	4.58
IS29187	T	A	G	G	-	-
IS29233	T	A	G	G	-	-
IS29239	T	A	G	G	-	-
IS29241	T	A	G	G	-	-
IS29269	T	A	G	G	-	-
IS29304	C	A	G	G	-	-
IS29314	T	N	N	G	-	-
IS29326	T	A	G	G	-	-
IS29335	T	A	G	G	-	-
IS29358	T	A	N	N	-	-
IS29392	T	N	G	G	-	-
IS29441	T	A	G	N	-	-
IS29468	T	A	G	G	-	-
IS29519	N	N	N	N	-	-
IS29565	T	A	G	G	-	-
IS29568	T	A	G	G	-	-
IS29582	N	A	N	N	-	-
IS29606	T	A	G	G	-	-
IS29627	C	N	G	G	-	-
IS29654	T	A	G	G	-	-
IS29689	T	A	G	G	-	-
IS29714	T	A	G	G	-	-
IS29733	T	A	G	G	-	-
IS29772	T	A	G	G	-	-
IS29914	T	A	G	G	-	-
IS29950	T	A	G	G	-	-
IS30079	T	A	G	G	-	-
IS30092	T	A	G	G	-	-
IS30231	C	T	G	T	-	-
IS30383	T	N	G	G	2.66667	2.65083
IS30400	T	T	G	G	-	-
IS30417	T	T	G	G	2.33333	3.25833
IS30443	N	A	G	G	-	-
IS30451	T	T	G	G	3	3.99833
IS30460	T	T	G	G	-	-
IS30507	T	A	G	G	-	-
IS30508	T	A	G	G	-	-
IS30533	T	A	G	G	-	-
IS30536	T	N	A	G	-	-
IS30572	T	A	G	G	-	-
IS30838	T	A	G	G	-	-
IS31043	T	A	G	G	-	-
IS31186	C	A	G	G	-	-
IS31446	T	A	G	G	-	-
IS31557	T	A	G	G	-	-
IS3158	T	A	G	G	-	-
IS31651	T	A	G	G	-	-
IS31681	T	N	A	N	-	-
IS31706	N	A	G	T	-	-
IS31714	T	A	G	G	-	-
IS32245	T	A	G	G	-	-
IS32439	T	A	G	G	-	-
IS32439:C57CTACXX:5:6921	T	A	G	G	-	-
IS32787	T	A	G	G	-	-
IS33023	T	A	G	G	-	-
IS33090	T	A	G	G	-	-
IS33353	T	A	G	G	-	-
IS3971	T	A	G	G	-	-
IS4060	T	A	G	G	2.6665	3.035
IS4092	T	A	G	G	-	-
IS4360	T	N	G	G	-	-
IS4372	T	W	G	G	-	-
IS4515	T	A	G	G	-	-
IS4581	T	A	G	G	-	-
IS4613	T	A	G	G	-	-
IS4631	T	N	G	N	-	-
IS4698	T	N	G	G	-	-
IS473	T	A	G	G	-	-
IS4951	T	N	G	G	2	6.30167
IS5094	T	N	A	N	-	-
IS5295	T	A	N	N	-	-
IS5301	T	N	N	G	-	-
IS5386	T	N	G	G	-	-
IS5667	T	N	G	G	3	4.11917
IS5919	T	N	N	G	-	-
IS602	T	A	G	G	-	-
IS603	N	T	N	N	-	-
IS608	T	A	N	G	-	-
IS6351	C	T	N	G	2.33333	4.505
IS6354	T	W	G	N	-	-
IS6421	T	W	A	G	3	4.40722
IS7131	T	A	G	N	-	-
IS7250	N	A	A	N	-	-
IS7305	N	A	N	N	-	-
IS7310	T	N	G	G	-	-
IS7679	T	N	N	G	-	-
IS7957	T	N	N	G	-	-
IS7987	T	N	G	G	-	-
IS8348	T	A	G	G	-	-
IS8774	T	A	G	G	-	-
IS8777	T	A	G	G	-	-
IS8916	T	N	A	N	-	-
IS9108	T	A	G	G	-	-
IS9113	T	A	G	G	-	-
IS9177	T	A	G	G	-	-
IS9745	T	A	G	G	2	5.55333
IS995	T	A	G	G	-	-
PI533750	T	A	R	G	-	-
PI533754	T	A	G	G	-	-
PI533785	T	A	G	G	-	-
PI533871	T	A	G	G	-	-
PI533948	T	A	G	G	-	-
PI534054	T	A	N	G	-	-
PI534063	T	A	G	G	-	-
PI534145	T	A	G	G	-	-
PI576333	T	N	N	G	-	-
PI597972	T	A	N	G	-	-
PI597973	N	A	N	G	-	-
PI598069	T	A	G	G	-	-
PI598070	T	A	N	G	-	-
PI641824	T	A	N	G	-	-
PI641874	T	A	G	G	-	-
PI642998	T	A	G	G	-	-
PI651492	N	A	N	G	-	-
PI653616	T	A	N	G	-	-
PI655980	T	A	G	G	-	-
PI656013	T	A	N	G	2.3	4.06
PI656014	T	A	N	G	2.3	3.74
PI656021	T	A	G	G	-	-
PI656028	T	A	N	G	-	-
PI656033	T	A	G	G	-	-
PI656064	N	A	N	G	-	-
PI656066	T	A	G	G	-	-
PI656067	T	A	G	G	-	-
PI656103	T	T	G	G	-	-

## Sheet: 4__SSR_Data
ID	Plant Identification	Parents	Phenotype	SSR_5832405	SSR_58891366	SSR_59038757
2	7230-1	UF15 x IS23992	Aerial Roots	IS23992	Heterozygous	IS23992
3	7230-2	UF15 x IS23992	Aerial Roots	IS23992	IS23992	IS23992
5	7230-4	UF15 x IS23992	Aerial Roots	Heterozygous	Heterozygous	Heterozygous
6	7231-1	UF15 x IS23992	Aerial Roots	Heterozygous	Heterozygous	Heterozygous
8	7233-2	UF15 x IS23992	Aerial Roots	IS23992	Heterozygous	IS23992
9	7234-1	UF15 x IS23992	Aerial Roots	Heterozygous	UF15	UF15
10	7234-2	UF15 x IS23992	Aerial Roots	Heterozygous	Heterozygous	Heterozygous
11	7237-1	UF15 x IS23992	Aerial Roots	Heterozygous	Heterozygous	Heterozygous
12	7237-2	UF15 x IS23992	Aerial Roots	IS23992	Heterozygous	IS23992
13	7237-3	UF15 x IS23992	Aerial Roots	IS23992	Heterozygous	IS23992
14	7238-1	UF15 x IS23992	Aerial Roots	IS23992	IS23992	IS23992
15	7240-1	UF15 x IS23992	Aerial Roots	Heterozygous	Heterozygous	Heterozygous
16	7240-2	UF15 x IS23992	Aerial Roots	IS23992	UF15	UF15
17	7240-3	UF15 x IS23992	Aerial Roots	IS23992	UF15	UF15
21	7242-1	UF15 x IS23992	Aerial Roots	Heterozygous	Heterozygous	Heterozygous
22	7242-2	UF15 x IS23992	Aerial Roots	Heterozygous	Heterozygous	Heterozygous
23	7243-1	UF15 x IS23992	Aerial Roots	IS23992	UF15	UF15
24	7243-2	UF15 x IS23992	Aerial Roots	IS23992	Heterozygous	IS23992
26	7244-1	UF15 x IS23992	Aerial Roots	IS23992	IS23992	IS23992
32	7246-3	UF15 x IS23992	Aerial Roots	IS23992	UF15	UF15
34	7247-1	UF15 x IS23992	Aerial Roots	Heterozygous	Heterozygous	Heterozygous
35	7247-2	UF15 x IS23992	Aerial Roots	IS23992	Heterozygous	IS23992
36	7248-1	UF15 x IS23992	Aerial Roots	IS23992	IS23992	IS23992
37	7248-2	UF15 x IS23992	Aerial Roots	Heterozygous	Heterozygous	Heterozygous
38	7249-1	UF15 x IS23992	Aerial Roots	Heterozygous	Heterozygous	Heterozygous
39	7250-1	UF15 x IS23992	Aerial Roots	IS23992	Heterozygous	IS23992
41	7252-1	UF20 x IS23992	Aerial Roots	IS23992	IS23992	IS23992
42	7252-2	UF20 x IS23992	Aerial Roots	Heterozygous	Heterozygous	Heterozygous
49	7256-2	UF20 x IS23992	Aerial Roots	Heterozygous	IS23992	Heterozygous
50	7257-1	UF20 x IS23992	Aerial Roots	IS23992	IS23992	IS23992
51	7258-1	UF20 x IS23992	Aerial Roots	IS23992	IS23992	IS23992
52	7258-2	UF20 x IS23992	Aerial Roots	IS23992	IS23992	IS23992
53	7259-1	UF20 x IS23992	Aerial Roots	IS23992	IS23992	Heterozygous
54	7259-2	UF20 x IS23992	Aerial Roots	Heterozygous	IS23992	Heterozygous
55	7259-3	UF20 x IS23992	Aerial Roots	Heterozygous	IS23992	Heterozygous
56	7260-1	UF20 x IS23992	Aerial Roots	Heterozygous	IS23992	Heterozygous
57	7260-2	UF20 x IS23992	Aerial Roots	Heterozygous	IS23992	Heterozygous
59	7260-4	UF20 x IS23992	Aerial Roots	Heterozygous	IS23992	Heterozygous
60	7260-5	UF20 x IS23992	Aerial Roots	Heterozygous	IS23992	Heterozygous
61	7260-6	UF20 x IS23992	Aerial Roots	Heterozygous	IS23992	IS23992
62	7261-1	UF20 x IS23992	Aerial Roots	Heterozygous	IS23992	Heterozygous
63	7261-2	UF20 x IS23992	Aerial Roots	IS23992	IS23992	Heterozygous
64	7261-3	UF20 x IS23992	Aerial Roots	IS23992	IS23992	IS23992
65	7261-4	UF20 x IS23992	Aerial Roots	Heterozygous	IS23992	Heterozygous
66	7261-5	UF20 x IS23992	Aerial Roots	Heterozygous	IS23992	Heterozygous
68	7261-7	UF20 x IS23992	Aerial Roots	Heterozygous	IS23992	IS23992
69	7262-1	UF20 x IS23992	Aerial Roots	IS23992	IS23992	IS23992
71	7262-3	UF20 x IS23992	Aerial Roots	IS23992	IS23992	IS23992
73	7263-1	UF20 x IS23992	Aerial Roots	IS23992	IS23992	IS23992
74	7263-2	UF20 x IS23992	Aerial Roots	IS23992	IS23992	IS23992
75	7263-3	UF20 x IS23992	Aerial Roots	IS23992	IS23992	Heterozygous
76	7263-4	UF20 x IS23992	Aerial Roots	IS23992	IS23992	Heterozygous
77	7263-5	UF20 x IS23992	Aerial Roots	IS23992	IS23992	Heterozygous
78	7263-6	UF20 x IS23992	Aerial Roots	IS23992	IS23992	Heterozygous
79	7265-1	UF20 x IS23992	Aerial Roots	IS23992	IS23992	IS23992
80	7265-2	UF20 x IS23992	Aerial Roots	IS23992	IS23992	Heterozygous
82	7265-4	UF20 x IS23992	Aerial Roots	IS23992	IS23992	Heterozygous
83	7266-1	UF20 x IS23992	Aerial Roots	IS23992	IS23992	IS23992
84	7266-2	UF20 x IS23992	Aerial Roots	IS23992	IS23992	Heterozygous
87	7271-1	UF20 x IS23992	Aerial Roots	IS23992	IS23992	IS23992
114	7260-7	UF15 x IS23992	Aerial Roots	IS23992	IS23992	IS23992
4	7230-3	UF15 x IS23992	Brace Roots	UF15	UF15	UF15
7	7233-1	UF15 x IS23992	Brace Roots	Heterozygous	IS23992	IS23992
18	7241-1	UF15 x IS23992	Brace Roots	IS23992	IS23992	IS23992
19	7241-2	UF15 x IS23992	Brace Roots	UF15	UF15	UF15
20	7241-3	UF15 x IS23992	Brace Roots	Heterozygous	Heterozygous	Heterozygous
25	7242-3	UF15 x IS23992	Brace Roots	UF15	UF15	UF15
27	7245-1	UF15 x IS23992	Brace Roots	UF15	Heterozygous	UF15
28	7245-2	UF15 x IS23992	Brace Roots	UF15	UF15	UF15
29	7245-3	UF15 x IS23992	Brace Roots	Heterozygous	Heterozygous	Heterozygous
30	7246-1	UF15 x IS23992	Brace Roots	Heterozygous	Heterozygous	Heterozygous
31	7246-2	UF15 x IS23992	Brace Roots	UF15	UF15	Heterozygous
33	7246-4	UF15 x IS23992	Brace Roots	UF15	Heterozygous	Heterozygous
40	7250-2	UF15 x IS23992	Brace Roots	UF15	UF15	UF15
43	7252-3	UF20 x IS23992	Brace Roots	UF20	UF20	UF20
44	7253-1	UF20 x IS23992	Brace Roots	UF20	UF20	UF20
45	7253-2	UF20 x IS23992	Brace Roots	UF20	UF20	UF20
46	7254-1	UF20 x IS23992	Brace Roots	UF20	UF20	UF20
47	7255-1	UF20 x IS23992	Brace Roots	UF20	UF20	Heterozygous
48	7256-1	UF20 x IS23992	Brace Roots	IS23992	IS23992	Heterozygous
58	7260-3	UF20 x IS23992	Brace Roots	IS23992	IS23992	IS23992
67	7261-6	UF20 x IS23992	Brace Roots	UF20	IS23992	Heterozygous
70	7262-2	UF20 x IS23992	Brace Roots	UF20	IS23992	Heterozygous
72	7262-4	UF20 x IS23992	Brace Roots	UF20	IS23992	Heterozygous
81	7265-3	UF20 x IS23992	Brace Roots	IS23992	IS23992	Heterozygous
85	7268-1	UF20 x IS23992	Brace Roots	UF20	UF20	UF20
86	7269-1	UF20 x IS23992	Brace Roots	UF20	UF20	Heterozygous
88	7272-1	UF20 x IS23992	Brace Roots	UF20	UF20	Heterozygous
89	7272-2	UF20 x IS23992	Brace Roots	UF20	UF20	Heterozygous
90	7272-3	UF20 x IS23992	Brace Roots	UF20	UF20	Heterozygous
91	7272-4	UF20 x IS23992	Brace Roots	UF20	UF20	UF20
92	7273-1	UF20 x IS23992	Brace Roots	UF20	UF20	UF20
93	7274-1	UF20 x IS23992	Brace Roots	UF20	UF20	UF20
94	7274-2	UF20 x IS23992	Brace Roots	UF20	UF20	UF20
95	7275-1	UF20 x IS23992	Brace Roots	UF20	UF20	Heterozygous
96	7275-2	UF20 x IS23992	Brace Roots	UF20	UF20	Heterozygous
97	7275-3	UF20 x IS23992	Brace Roots	UF20	UF20	Heterozygous
98	7275-4	UF20 x IS23992	Brace Roots	UF20	UF20	UF20
99	7275-5	UF20 x IS23992	Brace Roots	UF20	UF20	Heterozygous
100	7275-6	UF20 x IS23992	Brace Roots	UF20	UF20	UF20

## Sheet: 5_Primers
Primer name	Length	Primer sequence (5′- 3′)
S3.693-411F35	25	GTTGCCCGCATTTAGCTAGATTCCA
S3.693-756R25	25	ACCAACGAGCCACTAGTCAATGTGC
S7.589-351F20	20	ATGGGCAAGGGGAATGGGGA
S7.589-676F25	25	CTAGATGTGCCTCTACCTTACTACC
Chr7_SSR_5832405F24	24	TTTGCAAAGGAGAGACTTGCCAAT
Chr7_SSR_5832405R24	24	GCCATTTGCTTCAGTTCAGGAGAT
Chr7_SSR_58891366F24	24	TATACCTGATAGGGTGTGGCGCTT
Chr7_SSR_58891366R24	24	ATGATGGAATTGAATTGGAGGTGG
Chr7_SSR_59038757F24	24	CGGGTCAAGTCCTCATCCTCTTTA
Chr7_SSR_59038757R24	24	CTCCTGGCTTTCAGTTTCAGTGGT

## Sheet: 6_Mucilage composition
Treatment	Genotype	Fuc		Gal		Ara		Glc		Xyl		Man		GlcA
		mean	SD	mean	SD	mean	SD	mean	SD	mean	SD	mean	SD	mean	SD
Standard fertilizer	IS11919	0.169511	0.0124268	0.316724	0.0430015	0.22439	0.0137643	0.0547542	0.0191163	0.0744387	0.0213619	0.074864	0.00949381	0.0853173	0.0159841
	IS13294	0.177772	0.00770599	0.43712	0.00983954	0.239947	0.00896203	0.0105178	0.0017717	0.0149748	0.00376105	0.0649509	0.00511033	0.0547173	0.00377878
	IS14861	0.173077	0.023614	0.352043	0.117054	0.202991	0.0102864	0.0722776	0.078736	0.103021	0.107617	0.0487758	0.0422895	0.0478151	0.0416186
	IS25732	0.166729	0.00649212	0.394258	0.0213208	0.227695	0.00663552	0.0363596	0.00488396	0.0466611	0.00910134	0.0645632	0.00398069	0.0637347	0.0135704
	IS25836	0.165606	0.0103208	0.400458	0.0132088	0.262294	0.00892233	0.0278264	0.00359015	0.0398853	0.00702179	0.0523767	0.01074	0.0515546	0.0088355
	IS26222	0.179733	0.0111447	0.396404	0.0294977	0.241863	0.0188168	0.0228426	0.0132131	0.0298953	0.00769184	0.0654382	0.00480459	0.0638242	0.0133223
	IS2902	0.181922	.	0.431927	.	0.218636	.	0.0276164	.	0.0171162	.	0.0652089	.	0.0575733	.
	IS31714	0.191283	0.0254686	0.286965	0.0484008	0.21176	0.0134836	0.0998602	0.0490568	0.110738	0.0743683	0.0470604	0.0407882	0.0523336	0.0453321
	IS7957	0.163834	0.00462678	0.426301	0.0151619	0.229227	0.00269232	0.0269916	0.0113512	0.0334299	0.00537441	0.0613078	0.00254903	0.0589085	0.0022837
	IS9745	0.180875	0.00338863	0.390298	0.0177219	0.223158	0.00120454	0.045311	0.0154359	0.0334487	0.010673	0.0648681	0.00130198	0.0656926	0.00660024
Low fertilizer	IS11919	0.160796	0.00927716	0.351615	0.0868237	0.2308	0.0108014	0.0493187	0.0289406	0.0695722	0.0452297	0.0676745	0.0103443	0.0702236	0.0188656
	IS13294	0.182943	0.000847952	0.422356	0.0133727	0.24212	0.0105729	0.0147813	0.00581626	0.0237631	0.0116124	0.061441	0.00598739	0.0525948	0.00399738
	IS14861	0.176903	0.00915486	0.433302	0.00720728	0.216941	0.00444368	0.0214127	0.00530611	0.0300284	0.00957725	0.0605073	0.0016749	0.0609053	0.00424755
	IS25732	0.136808	0.00302865	0.339222	0.0267104	0.214935	0.00723002	0.0715851	0.00116383	0.0818225	0.00237431	0.0718243	0.00681766	0.0838031	0.0131722
	IS25836	0.162672	0.025008	0.325215	0.0404611	0.241902	0.00588982	0.0511309	0.0190225	0.0719707	0.0309408	0.0692199	0.00770361	0.0778892	0.013692
	IS26222	0.187749	0.0329671	0.389602	0.0153815	0.224832	0.00380133	0.0313826	0.0144055	0.0429166	0.0165811	0.0607955	0.000347805	0.0627223	0.0132129
	IS2902	0.14817	0.0312431	0.332156	0.0870219	0.251336	0.0475379	0.104314	0.0931096	0.0605768	0.0622337	0.0637217	0.0419082	0.0397254	0.0363941
	IS31714	0.17171	0.00586334	0.320666	0.0703788	0.223854	0.00837345	0.0771108	0.0140055	0.0729815	0.029857	0.0625267	0.0102931	0.0711506	0.0187332
	IS7957	0.164011	0.00480379	0.398378	0.0659824	0.214472	0.011234	0.0335367	0.0227432	0.0471883	0.0280687	0.0690231	0.0109518	0.073391	0.0184819
	IS9745	0.180985	0.0117689	0.374142	0.0117346	0.22524	0.00813123	0.0568359	0.0201871	0.0389741	0.0128616	0.0587528	0.000288022	0.0650696	0.0011258
